# Supplementary material for: Chasm in primary care provision in a universal health system: Findings from a nationally representative survey of health facilities in Malaysia
Source: PLoS One. 2017 Feb 14;12(2):e0172229. doi: 10.1371/journal.pone.0172229 (PMC5308860; doi:10.1371/journal.pone.0172229)
Supplement: S2 Appendix — (XLSX) [file pone.0172229.s002.xlsx]

## Sheet: Primary Care Clinic Profile
HCEID	State	Sector	Locality	Year commenced operation	Type of practice	Entrepreneurship	Operating hours_Office hours	Operating hours_Extended-hours	Operating hours_On-call services	Operating hours_Private	Patient attendances per day	Medical doctor_N	Staff nurse_N	Community nurse_N	Nursing aide_N	Assistant medical officer_N	Pharmacist_N	Triage system	Ambulance	Pharmacy space	Laboratory space	Autoclave facilities	Diagnostic/imaging room	Acute illness management	Chronic disease management	Antenatal and postnatal care	Low-risk deliveries	Family planning	Pap smear examination	Clinical breast examination	Medical examination	Occupational health	Smoking cessation	Minor surgery	Laboratory services	Laboratory_In-house	Laboratory_Outsourced	Dispensary	Peak flow meter_N	Nebulizer_N	Glucometer_N	Doppler fetal monitor_N	Nursing bag_N	Electrocardiogram machine_N	Resuscitation trolley_N	Defibrillator_N	Full blood count machine_N	Bilirubinometer_N	Chemistry analyzer_N
1000819	Johor	Public	Urban	2010	NA	NA	1	1	0	NA	997.981	8	16	32	NA	7	5	1	0	1	1	1	1	1	1	1	0	1	1	1	1	1	1	1	1	1	1	1	16	3	6	0	14	3	1	1	1	1	1
1000822	Johor	Public	Urban	1963	NA	NA	1	0	1	NA	230.616	2	6	5	NA	3	1	0	1	1	1	1	0	1	1	1	0	1	1	1	1	0	1	1	1	1	0	1	3	2	3	1	4	1	1	1	1	1	0
1000823	Johor	Public	Urban	1963	NA	NA	1	1	1	NA	144.905	1	5	7	NA	2	0	1	1	1	1	1	0	1	1	1	0	1	1	1	1	0	1	1	1	1	1	1	2	1	5	4	4	1	1	0	1	1	0
1000826	Johor	Public	Rural	1975	NA	NA	1	0	1	NA	132.701	1	4	4	NA	1	0	1	1	1	1	1	0	1	1	1	1	1	1	1	1	0	1	0	1	1	1	1	1	1	1	1	1	1	1	0	0	1	0
1000833	Johor	Public	Urban	2002	NA	NA	1	0	0	NA	578.19	4	12	14	NA	3	2	1	0	1	1	1	1	1	1	1	0	1	1	1	1	0	1	0	1	1	1	1	2	3	5	6	2	1	1	1	1	1	1
1000842	Johor	Public	Urban	1992	NA	NA	1	0	0	NA	256.739	3	8	8	NA	3	2	1	1	1	1	0	1	1	1	1	0	1	1	1	1	0	1	1	1	1	0	1	4	2	2	1	3	1	1	1	1	1	1
1000843	Johor	Public	Urban	1993	NA	NA	1	0	1	NA	712.104	4	14	17	NA	5	1	1	1	1	1	0	1	1	1	1	0	1	1	1	1	1	1	0	1	1	1	1	11	3	4	6	11	2	2	1	1	1	1
1000844	Johor	Public	Urban	1993	NA	NA	1	0	0	NA	141.455	1	11	12	NA	3	3	0	1	1	1	0	0	1	1	1	0	1	1	1	1	0	1	0	1	1	0	1	3	2	3	2	5	1	1	0	1	1	0
1000847	Johor	Public	Rural	1973	NA	NA	1	0	0	NA	75.5024	1	4	7	NA	2	1	0	1	1	1	1	0	1	1	1	1	1	1	1	1	0	0	1	1	1	0	1	1	3	2	1	0	1	1	2	1	1	0
1000855	Johor	Public	Rural	1984	NA	NA	1	0	1	NA	189.384	0	6	7	NA	2	0	1	1	1	1	1	0	1	1	1	1	1	1	1	0	0	1	1	1	1	1	1	4	2	2	2	4	1	1	1	1	1	0
1000856	Johor	Public	Urban	1987	NA	NA	1	0	1	NA	265.322	1	8	17	NA	3	2	1	1	1	1	1	0	1	1	1	0	1	1	1	1	1	1	0	1	1	0	1	1	1	2	1	4	1	1	1	1	1	1
1000858	Johor	Public	Rural	1981	NA	NA	1	0	0	NA	132.701	1	4	6	NA	2	1	1	1	1	1	1	0	1	1	1	1	1	1	1	1	0	1	0	0	0	0	1	4	2	3	1	3	1	1	1	1	1	0
1000860	Johor	Public	Rural	1967	NA	NA	1	0	1	NA	99.9147	0	5	7	NA	2	1	1	0	1	1	1	0	1	1	1	1	1	1	1	1	1	1	0	1	1	1	1	6	2	3	3	5	1	1	0	1	1	0
1000868	Johor	Public	Rural	1960	NA	NA	1	1	1	NA	111.573	1	5	7	NA	4	1	1	1	1	1	1	0	1	1	1	1	1	1	1	1	0	0	0	1	1	0	1	4	1	4	2	2	2	1	1	1	1	1
1000869	Johor	Public	Rural	1977	NA	NA	1	0	1	NA	48.2227	1	4	3	NA	2	0	0	0	1	1	1	0	1	1	1	1	1	1	1	0	0	0	1	1	1	0	1	2	1	4	1	5	1	1	0	0	0	0
1000872	Johor	Public	Urban	2002	NA	NA	1	1	0	NA	754.341	6	10	18	NA	5	6	1	1	1	1	1	0	1	1	1	0	1	1	1	1	0	1	0	1	1	1	1	3	2	2	5	5	2	1	1	1	1	1
1000875	Johor	Public	Rural	1985	NA	NA	1	0	1	NA	133	1	4	3	NA	2	0	1	1	1	1	1	0	1	1	1	1	1	1	1	1	0	0	0	1	1	0	1	1	2	2	2	3	1	1	1	1	1	0
1000877	Johor	Public	Rural	1957	NA	NA	1	0	1	NA	155.27	3	9	23	NA	3	2	0	1	1	1	1	0	1	1	1	1	1	1	1	1	1	1	1	1	1	0	1	2	1	1	1	1	2	1	1	2	1	1
1000881	Johor	Public	Rural	1963	NA	NA	1	0	1	NA	162.104	1	5	11	NA	2	0	1	1	0	1	0	0	1	1	1	0	1	1	1	0	0	0	0	1	1	0	1	2	1	2	1	3	2	1	0	1	1	0
1000883	Johor	Public	Rural	1955	NA	NA	1	0	1	NA	51.1848	1	4	3	NA	1	1	1	1	1	1	1	0	1	1	1	0	1	1	1	0	0	0	1	1	1	1	1	1	1	2	1	2	1	1	0	1	0	0
1000884	Johor	Public	Rural	1963	NA	NA	1	0	1	NA	128.957	0	4	8	NA	2	1	1	1	1	1	1	0	1	1	1	1	1	1	1	1	0	0	1	1	1	0	1	2	2	4	1	10	1	1	0	1	1	0
1000886	Johor	Public	Rural	1964	NA	NA	1	0	1	NA	79.654	0	4	10	NA	1	0	0	1	1	1	1	0	1	1	1	0	1	1	0	1	0	0	0	1	1	1	1	2	3	3	1	10	1	1	0	0	1	0
1000889	Johor	Public	Rural	1962	NA	NA	1	0	1	NA	121.171	1	6	5	NA	2	0	1	1	1	1	0	0	1	1	1	0	1	1	1	1	1	1	1	1	1	1	1	2	2	5	0	9	1	1	1	1	1	0
1000890	Johor	Public	Rural	1963	NA	NA	1	0	1	NA	180.483	1	6	6	NA	2	0	1	1	1	1	1	0	1	1	1	1	1	1	1	1	0	1	0	1	1	0	1	2	1	5	2	10	1	1	1	1	1	0
1000902	Johor	Public	Urban	1977	NA	NA	1	0	1	NA	146.645	2	4	13	NA	2	1	1	1	1	1	1	0	1	1	1	1	1	1	1	0	0	1	1	1	1	0	1	2	2	4	1	9	2	2	1	1	1	0
1000903	Johor	Public	Rural	1969	NA	NA	1	0	1	NA	82.3839	0	4	16	NA	2	1	0	1	1	1	1	0	1	1	1	0	1	1	1	1	0	1	0	0	0	0	1	1	2	3	0	17	2	1	1	0	0	0
1000904	Johor	Public	Rural	1974	NA	NA	1	0	1	NA	64.8341	1	2	9	NA	2	1	1	1	1	1	0	0	1	1	1	1	1	1	1	1	0	1	0	0	0	0	1	1	1	2	1	11	2	1	1	0	0	0
1000905	Johor	Public	Urban	2002	NA	NA	1	1	0	NA	749.28	7	10	21	NA	6	4	1	1	1	1	1	1	1	1	1	0	1	1	1	1	0	0	1	1	1	0	1	3	3	4	2	10	3	1	1	2	1	1
1000906	Johor	Public	Urban	2003	NA	NA	1	1	1	NA	306.498	2	8	9	NA	3	2	1	1	1	1	1	1	1	1	1	0	1	1	1	1	0	1	0	1	1	0	1	6	2	5	4	10	1	1	1	2	1	1
1000920	Kedah	Public	Urban	1969	NA	NA	1	0	1	NA	133.853	1	9	5	NA	3	1	0	1	1	1	1	0	1	1	1	0	1	1	1	1	0	1	0	1	1	1	1	4	2	5	0	6	1	1	0	2	1	1
1000921	Kedah	Public	Urban	1974	NA	NA	1	0	0	NA	240.682	3	10	6	NA	3	2	0	1	1	1	1	0	1	1	1	0	1	1	1	0	0	0	1	1	1	1	1	5	2	5	2	3	2	1	1	2	2	1
1000924	Kedah	Public	Rural	1985	NA	NA	1	0	0	NA	159.242	1	6	13	NA	3	2	0	1	1	1	0	0	1	1	1	1	1	1	1	1	1	0	0	0	0	0	1	3	1	2	2	2	1	1	0	0	0	0
1000925	Kedah	Public	Rural	1990	NA	NA	1	0	0	NA	172.986	1	7	13	NA	2	1	1	1	1	1	1	0	1	1	1	0	1	1	1	1	0	0	0	1	1	1	1	3	2	9	0	12	1	1	1	1	2	0
1000926	Kedah	Public	Urban	2004	NA	NA	1	1	1	NA	912.569	9	22	34	NA	3	10	1	1	1	1	0	1	1	1	1	0	1	1	1	1	1	1	0	1	1	0	1	14	2	6	3	14	4	3	1	7	9	3
1000927	Kedah	Public	Rural	1965	NA	NA	1	0	1	NA	162.54	2	8	17	NA	3	1	1	1	1	1	0	0	1	1	1	1	1	1	1	0	0	1	0	1	1	0	1	5	2	3	1	3	1	1	1	1	1	1
1000938	Kedah	Public	Urban	1972	NA	NA	1	0	1	NA	217.104	1	6	7	NA	5	1	1	1	1	1	1	0	1	1	1	1	1	1	1	1	1	0	1	1	1	1	1	3	2	4	1	4	1	1	1	1	1	1
1000941	Kedah	Public	Rural	1959	NA	NA	1	0	1	NA	136.692	1	7	4	NA	3	1	1	1	1	1	1	0	1	1	1	1	1	1	1	0	0	1	1	1	1	0	1	3	1	3	1	6	1	1	0	0	1	0
1000952	Kedah	Public	Urban	1997	NA	NA	1	1	0	NA	646.152	9	21	20	NA	7	7	1	0	1	1	1	1	1	1	1	0	1	1	1	1	1	1	0	1	1	0	1	8	3	11	3	11	4	1	2	2	2	1
1000955	Kedah	Public	Rural	1987	NA	NA	1	0	1	NA	230.133	1	6	11	NA	4	1	1	1	1	1	1	0	1	1	1	0	1	1	1	1	0	0	1	1	1	1	1	6	2	5	3	8	1	1	0	1	1	0
1000957	Kedah	Public	Urban	1983	NA	NA	1	0	1	NA	104.076	1	5	13	NA	2	0	0	1	1	1	1	0	1	1	1	1	1	1	1	1	0	1	1	1	0	1	1	3	1	2	5	14	1	1	0	1	1	0
1000959	Kedah	Public	Urban	1981	NA	NA	1	0	0	NA	454.043	4	11	17	NA	4	2	1	0	1	1	1	1	1	1	1	0	1	1	1	1	0	0	1	1	1	0	1	9	2	4	5	19	0	1	0	1	1	0
1000961	Kedah	Public	Urban	1984	NA	NA	1	1	1	NA	787.891	3	15	9	NA	5	2	0	1	1	1	1	0	1	1	1	1	1	1	1	1	0	1	0	1	1	0	1	5	3	4	1	18	1	1	1	1	1	1
1000963	Kedah	Public	Rural	1970	NA	NA	1	0	1	NA	85.9573	1	5	12	NA	2	1	0	1	1	1	1	0	1	1	1	1	1	1	1	1	0	1	0	1	1	1	1	18	1	1	1	9	1	1	0	1	0	0
1000972	Kedah	Public	Rural	1977	NA	NA	1	0	1	NA	81.4692	1	4	4	NA	3	1	1	1	1	1	1	0	1	1	1	1	1	1	1	1	1	0	0	1	1	0	1	5	2	4	4	8	1	1	1	1	1	0
1000992	Kelantan	Public	Urban	1985	NA	NA	1	0	1	NA	232.706	2	7	15	NA	3	1	1	1	1	1	1	0	1	1	1	1	1	1	1	0	0	1	1	1	1	1	1	3	2	5	0	4	2	1	1	1	1	0
1000996	Kelantan	Public	Urban	1973	NA	NA	1	0	1	NA	241.422	3	6	20	NA	5	2	1	1	1	1	1	1	1	1	1	0	1	1	1	1	1	1	1	1	1	0	1	5	3	4	2	8	1	1	1	1	1	0
1000997	Kelantan	Public	Rural	1965	NA	NA	1	1	1	NA	193.934	1	6	10	NA	3	0	1	1	1	1	1	0	1	1	1	1	1	1	1	0	0	0	1	1	1	0	1	3	2	3	2	3	1	1	0	1	1	0
1001004	Kelantan	Public	Rural	1976	NA	NA	1	0	1	NA	149.668	1	7	5	NA	2	1	1	1	1	1	1	0	1	1	1	1	1	1	1	1	0	0	0	1	1	0	1	2	2	3	0	2	1	1	1	1	1	0
1001008	Kelantan	Public	Rural	1983	NA	NA	1	0	1	NA	181.417	2	7	4	NA	3	1	1	1	1	1	1	0	1	1	1	0	1	1	1	1	0	1	1	1	1	0	1	8	2	3	2	11	2	1	0	1	1	1
1001009	Kelantan	Public	Rural	1975	NA	NA	1	0	1	NA	119.327	1	6	6	NA	3	2	1	1	1	1	1	0	1	1	1	0	1	1	1	1	0	0	0	1	1	1	1	4	2	2	1	2	1	1	1	1	1	0
1001012	Kelantan	Public	Urban	1969	NA	NA	1	0	0	NA	153.573	2	2	4	NA	3	1	1	1	1	1	1	1	1	1	1	0	1	1	1	1	1	1	1	1	1	0	1	1	1	1	0	2	2	1	0	1	1	0
1001014	Kelantan	Public	Urban	1971	NA	NA	1	1	1	NA	516.787	3	9	30	NA	5	3	1	1	1	1	1	1	1	1	1	1	1	1	1	1	1	1	1	1	1	0	1	3	2	3	1	6	2	1	1	1	1	1
1001024	Kelantan	Public	Rural	1980	NA	NA	1	0	1	NA	153.123	2	5	11	NA	2	0	0	1	1	1	1	0	1	1	1	1	1	1	1	1	0	0	1	1	1	0	1	2	2	3	1	3	1	1	1	1	1	1
1001025	Kelantan	Public	Urban	1950	NA	NA	1	1	0	NA	413.284	4	13	13	NA	6	2	1	1	1	1	1	1	1	1	1	0	1	1	1	1	1	1	1	1	1	1	1	9	3	5	1	6	2	1	0	1	1	1
1001026	Kelantan	Public	Rural	1986	NA	NA	1	0	1	NA	114.976	1	7	6	NA	3	2	1	1	1	1	1	0	1	1	1	1	1	1	1	1	0	1	0	1	1	1	1	5	1	3	0	8	1	1	1	1	1	1
1001041	Kelantan	Public	Rural	1987	NA	NA	1	1	1	NA	362.768	2	13	13	NA	3	2	1	1	1	1	0	1	1	1	1	1	1	1	1	1	1	1	1	1	1	0	1	7	2	2	2	8	2	2	1	5	6	1
1001042	Kelantan	Public	Rural	1967	NA	NA	1	0	1	NA	240.024	3	8	8	NA	3	1	1	1	1	1	1	0	1	1	1	1	1	1	1	1	0	1	1	1	1	1	1	2	4	2	1	4	2	1	1	1	1	0
1001043	Kelantan	Public	Rural	1970	NA	NA	1	0	1	NA	169.062	2	7	8	NA	3	2	1	1	1	1	1	0	1	1	1	0	1	1	1	1	0	1	1	1	1	0	1	0	1	1	1	0	1	1	1	1	0	0
1001046	Kelantan	Public	Rural	1988	NA	NA	1	0	1	NA	57.2891	1	6	6	NA	3	1	1	1	1	1	0	0	1	1	1	0	1	1	1	0	1	1	1	1	1	0	1	5	2	2	0	3	1	1	0	1	1	1
1001050	WP Labuan	Public	Rural	2000	NA	NA	1	0	0	NA	193.398	4	22	48	NA	5	3	1	1	1	1	0	1	1	1	1	0	1	1	1	1	0	0	1	1	1	0	1	2	1	3	20	31	1	1	1	2	2	2
1001055	Melaka	Public	Urban	2009	NA	NA	1	1	1	NA	250.161	4	16	22	NA	4	1	0	1	1	1	1	1	1	1	1	0	1	1	1	1	0	1	0	1	1	1	1	4	2	5	0	7	1	1	1	1	1	1
1001058	Melaka	Public	Rural	1965	NA	NA	1	0	1	NA	123.981	2	7	16	NA	2	1	0	0	1	1	0	0	1	1	1	0	1	1	1	1	0	1	0	1	1	1	1	1	1	5	4	12	1	1	1	1	1	1
1001061	Melaka	Public	Urban	1976	NA	NA	1	0	0	NA	147.711	1	1	2	NA	2	0	0	0	1	1	1	0	1	1	0	0	0	1	1	0	0	1	1	1	1	1	1	1	1	1	0	3	1	1	1	1	0	0
1001067	Melaka	Public	Urban	1963	NA	NA	1	0	0	NA	265.251	1	9	8	NA	2	1	1	0	1	1	0	0	1	1	1	0	1	1	1	0	0	1	0	1	1	1	1	3	2	3	0	8	1	1	1	1	1	0
1001068	Melaka	Public	Urban	1976	NA	NA	1	0	1	NA	186.256	2	6	9	NA	2	1	0	1	1	1	1	0	1	1	1	1	1	1	1	1	0	1	0	1	1	0	1	3	3	3	0	12	1	1	2	1	2	0
1001073	Melaka	Public	Urban	1935	NA	NA	1	1	1	NA	501.005	5	10	20	NA	4	2	1	1	1	1	1	1	1	1	1	1	1	1	1	1	0	1	1	1	1	1	1	4	5	3	0	25	3	2	2	2	1	1
1001077	Melaka	Public	Rural	1961	NA	NA	1	0	0	NA	96.5782	1	7	10	NA	2	1	1	1	1	1	1	0	1	1	1	0	1	1	1	1	0	1	0	1	1	0	1	2	2	2	0	10	1	1	1	1	1	0
1001080	Melaka	Public	Urban	2001	NA	NA	1	1	0	NA	516.588	12	17	26	NA	4	2	1	1	1	1	1	1	1	1	1	0	1	1	1	1	1	1	0	1	1	0	1	10	2	5	5	10	3	2	3	1	1	2
1001092	Negeri Sembilan	Public	Rural	1991	NA	NA	1	0	1	NA	70.6445	1	4	3	NA	2	0	0	1	1	1	1	0	1	1	1	0	1	1	1	1	0	1	0	1	1	1	1	1	1	3	1	2	2	1	0	1	1	0
1001100	Negeri Sembilan	Public	Rural	1928	NA	NA	1	1	1	NA	143.479	3	7	8	NA	3	1	0	1	1	1	1	0	1	1	1	0	1	1	1	1	0	0	0	1	1	0	1	4	2	2	4	12	2	2	1	1	1	1
1001108	Negeri Sembilan	Public	Urban	2000	NA	NA	1	1	0	NA	2317.82	21	18	31	NA	7	5	1	0	1	1	1	1	1	1	1	0	1	1	1	1	1	1	1	1	1	1	1	8	2	7	0	8	2	1	0	3	1	2
1001109	Negeri Sembilan	Public	Urban	1982	NA	NA	1	0	1	NA	171.687	7	7	11	NA	3	2	1	1	1	1	1	0	1	1	1	0	1	1	1	1	1	1	1	1	1	0	1	2	2	3	2	6	2	1	1	1	1	0
1001111	Negeri Sembilan	Public	Urban	1960	NA	NA	1	0	1	NA	247.498	9	6	9	NA	4	3	0	1	1	1	1	0	1	1	1	1	1	1	1	1	0	1	1	1	1	0	1	3	2	3	1	3	2	2	1	1	1	0
1001113	Negeri Sembilan	Public	Urban	1970	NA	NA	1	0	1	NA	100.028	2	5	7	NA	2	1	0	1	1	1	1	0	1	1	1	0	1	1	1	1	0	1	0	1	1	1	1	3	2	0	0	0	1	0	0	1	0	0
1001117	Negeri Sembilan	Public	Rural	2003	NA	NA	1	0	1	NA	187.038	6	8	5	NA	5	2	1	1	1	1	1	1	1	1	1	1	1	1	1	1	1	1	1	1	1	0	1	4	2	5	3	11	1	1	1	1	3	1
1001118	Negeri Sembilan	Public	Rural	1970	NA	NA	1	0	1	NA	194.436	1	9	8	NA	4	1	0	1	1	1	1	1	1	1	1	0	1	1	1	1	0	0	0	1	1	0	1	5	2	2	2	3	1	1	0	1	1	0
1001119	Negeri Sembilan	Public	Urban	2003	NA	NA	1	0	1	NA	357.313	3	12	10	NA	4	2	0	1	1	1	1	1	1	1	1	1	1	1	1	1	1	1	0	1	1	1	1	4	3	5	0	5	1	1	0	1	1	0
1001139	Pahang	Public	Rural	1981	NA	NA	1	0	1	NA	126.645	0	5	5	NA	3	1	0	1	1	1	1	0	1	1	1	0	1	1	1	1	1	1	1	1	1	0	1	3	2	4	3	8	1	0	0	1	1	0
1001140	Pahang	Public	Rural	1981	NA	NA	1	0	1	NA	45.4313	1	7	5	NA	2	1	1	1	1	1	1	0	1	1	1	0	1	1	1	1	1	1	1	1	1	1	1	2	1	4	2	10	1	1	0	1	1	0
1001145	Pahang	Public	Rural	1977	NA	NA	1	0	1	NA	67.3365	0	4	3	NA	3	0	1	1	1	1	1	0	1	1	1	1	1	1	1	0	0	0	1	1	1	1	1	1	2	3	2	4	1	1	0	0	1	0
1001148	Pahang	Public	Rural	1977	NA	NA	1	0	1	NA	45.4976	1	5	2	NA	1	0	1	0	1	1	1	0	1	1	1	1	1	1	1	1	1	1	0	1	1	0	1	2	1	2	2	12	1	1	0	0	0	1
1001149	Pahang	Public	Rural	1978	NA	NA	1	0	1	NA	111.081	0	5	2	NA	3	2	1	1	1	1	1	0	1	1	1	1	1	1	1	1	0	1	1	1	1	1	1	1	1	3	2	2	1	1	0	0	1	0
1001151	Pahang	Public	Rural	1990	NA	NA	1	0	1	NA	81.1754	0	5	4	NA	2	1	1	1	1	1	1	0	1	1	1	1	1	1	1	0	1	1	1	1	1	1	1	1	2	5	1	2	2	2	0	0	1	0
1001153	Pahang	Public	Rural	1967	NA	NA	1	0	1	NA	215.005	2	7	5	NA	3	1	1	1	1	1	1	0	1	1	1	1	1	1	1	1	1	1	1	1	1	0	1	2	4	3	7	8	1	2	1	1	1	0
1001156	Pahang	Public	Urban	2003	NA	NA	1	0	0	NA	462.1	9	14	15	NA	4	4	1	0	1	1	1	0	1	1	1	0	1	1	1	1	0	1	1	1	1	1	1	8	2	5	0	4	2	1	1	2	1	1
1001157	Pahang	Public	Urban	1993	NA	NA	1	0	0	NA	407.166	4	12	14	NA	5	3	1	0	1	1	1	0	1	1	1	0	1	1	1	1	0	1	1	1	1	0	1	4	2	1	3	11	1	1	1	1	1	1
1001165	Pahang	Public	Urban	2003	NA	NA	1	0	1	NA	198.261	4	15	19	NA	5	2	0	1	1	1	1	1	1	1	1	0	1	1	1	1	0	1	0	1	1	0	1	4	2	5	2	5	2	1	0	1	1	1
1001171	Pahang	Public	Rural	1984	NA	NA	1	0	1	NA	157.834	3	9	28	NA	3	2	0	1	1	1	1	0	1	1	1	1	1	1	1	1	1	1	1	1	1	1	1	7	1	18	0	0	1	2	1	1	1	0
1001175	Pahang	Public	Rural	1987	NA	NA	1	0	1	NA	69.8815	0	3	5	NA	2	1	0	1	1	1	1	0	1	1	1	1	1	1	1	1	0	0	0	1	1	0	1	2	2	2	2	7	2	2	0	1	1	0
1001182	Pahang	Public	Rural	1930	NA	NA	1	0	1	NA	44.3839	1	2	4	NA	2	1	1	1	1	1	1	0	1	1	1	1	1	1	1	0	0	0	1	1	0	1	1	1	2	1	1	5	1	2	1	0	1	0
1001184	Pahang	Public	Rural	1992	NA	NA	1	0	1	NA	102.37	1	4	9	NA	2	0	1	1	1	1	1	0	1	1	1	1	1	1	1	1	1	0	0	1	1	0	1	2	1	3	1	2	1	2	0	1	1	0
1001187	Pahang	Public	Rural	1960	NA	NA	1	0	1	NA	290.152	3	22	23	NA	6	2	0	1	1	1	1	0	1	1	1	0	1	1	1	1	0	0	0	1	1	0	1	2	2	4	2	4	2	1	1	2	1	0
1001188	Pahang	Public	Rural	1982	NA	NA	1	0	1	NA	43.872	0	3	3	NA	2	0	0	0	1	1	1	0	1	1	1	0	1	1	1	0	0	1	0	0	0	0	1	1	2	1	1	2	2	1	0	1	0	0
1001190	Pahang	Public	Rural	1989	NA	NA	1	0	1	NA	119.289	1	8	7	NA	3	3	0	1	1	1	1	0	1	1	1	1	1	1	1	0	0	1	1	1	1	1	1	4	2	3	1	2	2	1	0	1	1	0
1001196	Pahang	Public	Rural	1963	NA	NA	1	0	1	NA	23.5308	1	4	4	NA	2	1	0	1	1	1	1	0	1	1	1	0	1	1	1	1	0	1	0	1	1	0	1	0	2	2	0	4	1	1	1	1	1	0
1001197	Pahang	Public	Rural	1960	NA	NA	1	0	1	NA	201.521	2	6	23	NA	4	1	0	1	1	1	1	0	1	1	1	1	1	1	1	1	1	1	0	1	1	1	1	2	1	2	1	2	1	1	1	1	1	0
1001198	Pahang	Public	Rural	1963	NA	NA	1	0	1	NA	95.2512	1	5	15	NA	2	1	1	1	1	1	0	0	1	1	1	1	1	1	1	1	0	1	1	1	1	1	1	3	1	2	0	1	1	2	0	1	1	0
1001216	Pulau Pinang	Public	Urban	1975	NA	NA	1	0	0	NA	369.052	3	8	8	NA	2	2	0	1	1	1	0	1	1	1	1	0	1	1	1	1	1	0	1	1	1	0	1	2	1	2	1	5	1	1	0	1	1	0
1001217	Pulau Pinang	Public	Urban	1974	NA	NA	1	0	0	NA	262.929	3	7	14	NA	3	2	0	0	1	1	0	0	1	1	1	0	1	1	1	1	0	0	0	1	1	0	1	2	1	1	1	6	1	1	0	1	0	0
1001220	Pulau Pinang	Public	Urban	2000	NA	NA	1	0	0	NA	158.379	1	4	7	NA	2	0	1	1	1	1	1	0	1	1	1	0	1	1	1	1	0	1	1	1	1	0	1	4	4	2	1	7	1	1	0	1	1	1
1001223	Pulau Pinang	Public	Rural	1974	NA	NA	1	0	1	NA	98.8294	1	4	5	NA	2	1	1	1	1	1	1	0	1	1	1	1	1	1	1	1	0	0	0	1	1	0	1	2	2	2	3	11	1	1	0	1	1	0
1001225	Pulau Pinang	Public	Urban	2001	NA	NA	1	1	0	NA	326.716	5	6	17	NA	5	2	1	1	1	1	1	1	1	1	1	0	1	1	1	1	0	1	1	1	1	1	1	9	3	4	5	16	2	1	0	1	1	1
1001227	Pulau Pinang	Public	Urban	1997	NA	NA	1	0	0	NA	685.498	6	11	13	NA	5	6	1	0	1	1	0	1	1	1	1	0	1	1	1	1	0	1	0	1	1	0	1	8	2	3	1	1	3	1	1	1	1	2
1001235	Pulau Pinang	Public	Urban	1976	NA	NA	1	0	0	NA	262.692	2	6	7	NA	2	1	1	1	1	1	0	0	1	1	1	1	1	1	1	1	0	1	0	1	1	0	1	3	2	2	0	5	1	1	0	1	1	0
1001241	Pulau Pinang	Public	Urban	1987	NA	NA	1	0	1	NA	166.706	2	7	6	NA	3	1	0	0	1	1	0	0	1	1	1	0	1	1	1	1	0	1	1	1	1	0	1	8	2	6	2	6	1	1	0	1	2	1
1001262	Perak	Public	Urban	1968	NA	NA	1	0	1	NA	182.972	1	6	15	NA	3	0	0	1	1	1	1	0	1	1	1	0	1	1	1	1	1	1	1	1	1	1	1	2	1	3	2	3	1	1	1	1	1	0
1001268	Perak	Public	Rural	1966	NA	NA	1	0	1	NA	161	1	6	18	NA	2	0	1	1	1	1	1	0	1	1	1	0	1	1	1	1	1	1	1	1	1	1	1	2	2	9	7	7	1	1	1	1	2	0
1001270	Perak	Public	Rural	1963	NA	NA	1	0	1	NA	161	1	6	18	NA	2	0	1	1	1	1	1	0	1	1	1	0	1	1	1	1	1	1	1	1	1	1	1	2	2	9	7	7	1	1	1	1	2	0
1001273	Perak	Public	Rural	1987	NA	NA	1	0	1	NA	68.5213	1	4	7	NA	2	0	0	1	1	1	1	0	1	1	1	1	1	1	1	0	0	1	0	1	1	0	1	2	2	2	2	3	1	1	1	1	1	1
1001277	Perak	Public	Urban	2002	NA	NA	1	1	0	NA	2403.98	19	6	17	NA	10	6	0	0	1	1	1	1	1	1	1	0	1	1	1	1	1	0	1	1	1	1	1	9	4	6	0	4	4	1	1	3	1	1
1001278	Perak	Public	Rural	2002	NA	NA	1	0	1	NA	473.744	6	8	10	NA	4	2	0	1	1	1	0	1	1	1	1	0	1	1	1	1	0	1	1	1	1	1	1	5	2	3	4	22	2	1	1	1	1	2
1001288	Perak	Public	Urban	1978	NA	NA	1	0	0	NA	290.886	4	6	6	NA	3	1	1	0	1	1	0	0	1	1	1	0	1	1	1	1	0	1	1	1	1	1	1	2	2	2	1	7	1	1	1	1	1	0
1001291	Perak	Public	Urban	1978	NA	NA	1	0	0	NA	439.54	8	8	15	NA	4	2	1	0	1	1	0	1	1	1	1	0	1	1	1	1	1	1	1	1	1	1	1	1	1	2	1	4	1	1	1	1	1	0
1001295	Perak	Public	Rural	1971	NA	NA	1	0	1	NA	237.242	1	7	14	NA	3	1	0	1	1	1	1	0	1	1	1	0	1	1	1	1	0	1	1	1	1	0	1	1	3	1	1	5	1	1	1	1	1	1
1001296	Perak	Public	Rural	1975	NA	NA	1	0	1	NA	77.3412	1	5	7	NA	2	0	0	1	1	1	1	0	1	1	1	0	1	1	1	1	0	1	0	1	1	1	1	2	3	2	1	4	1	1	1	1	1	0
1001298	Perak	Public	Rural	1974	NA	NA	1	0	1	NA	102.37	1	6	8	NA	2	1	1	1	1	1	1	0	1	1	1	0	1	1	1	1	0	1	0	1	1	1	1	2	2	3	2	2	1	1	1	1	1	0
1001302	Perak	Public	Rural	1985	NA	NA	1	0	1	NA	14.218	1	3	4	NA	3	1	0	1	1	1	1	0	1	1	1	0	1	1	1	0	0	1	0	1	0	1	1	1	2	2	0	13	2	1	1	1	1	0
1001303	Perak	Public	Rural	1971	NA	NA	1	0	1	NA	137.204	1	3	14	NA	3	0	0	1	1	1	0	0	1	1	1	0	1	1	1	1	0	1	0	1	1	1	1	2	1	6	4	2	1	1	3	1	1	0
1001304	Perak	Public	Urban	1998	NA	NA	1	0	1	NA	185.782	3	6	13	NA	5	3	1	1	1	1	1	0	1	1	1	0	1	1	1	1	0	1	1	1	1	1	1	6	1	5	5	10	3	1	1	1	1	2
1001305	Perak	Public	Rural	1965	NA	NA	1	0	0	NA	106.351	1	4	12	NA	2	0	1	1	1	1	0	0	1	1	1	0	1	1	1	1	0	0	1	1	1	1	1	2	2	3	6	5	1	1	0	1	1	1
1001307	Perak	Public	Rural	1965	NA	NA	1	0	1	NA	138.052	2	11	17	NA	4	3	1	0	1	1	1	1	1	1	1	1	1	1	1	1	1	1	1	1	1	1	1	3	2	3	3	4	3	4	1	1	2	1
1001310	Perak	Public	Rural	1960	NA	NA	1	0	1	NA	155.237	1	4	6	NA	3	0	1	1	1	1	1	0	1	1	1	1	1	1	1	1	0	1	0	1	1	1	1	1	1	1	1	6	1	1	1	1	1	1
1001311	Perak	Public	Urban	2003	NA	NA	1	1	0	NA	496.161	5	7	18	NA	4	1	1	1	1	1	1	1	1	1	1	1	1	1	1	1	1	1	1	1	1	0	1	4	4	0	4	4	2	1	1	2	1	1
1001314	Perak	Public	Rural	1991	NA	NA	1	0	1	NA	143.583	1	4	8	NA	4	1	1	1	1	1	0	0	1	1	1	0	1	1	1	1	0	1	1	1	1	0	1	2	1	1	2	4	1	1	1	1	1	0
1001315	Perak	Public	Rural	1976	NA	NA	1	0	1	NA	140.758	1	5	10	NA	2	1	1	1	1	1	0	0	1	1	1	0	1	1	1	1	1	1	1	1	1	0	1	4	2	1	2	4	1	1	0	1	1	0
1001316	Perak	Public	Rural	1956	NA	NA	1	0	1	NA	142.858	2	4	4	NA	4	2	0	1	1	1	1	0	1	1	1	0	1	1	1	1	0	1	1	1	1	0	1	4	2	2	2	8	2	1	0	1	1	1
1001323	Perak	Public	Urban	1965	NA	NA	1	0	1	NA	144.512	2	3	18	NA	4	1	1	1	1	1	0	0	1	1	1	1	1	1	1	1	0	1	0	1	1	1	1	3	3	1	2	4	1	2	1	1	1	1
1001330	Perak	Public	Urban	1993	NA	NA	1	0	0	NA	386.711	3	7	19	NA	4	4	1	0	1	1	0	1	1	1	1	0	1	1	1	1	0	1	1	1	1	0	1	2	2	2	1	3	1	1	0	1	1	1
1001331	Perak	Public	Urban	1993	NA	NA	1	0	0	NA	254.422	3	5	11	NA	3	2	0	0	1	1	1	1	1	1	1	0	1	1	1	1	1	1	1	1	1	0	1	3	2	2	0	8	1	1	1	1	1	1
1001338	Perlis	Public	Urban	1963	NA	NA	1	0	1	NA	278.512	1	13	22	NA	5	1	1	1	1	1	1	0	1	1	1	0	1	1	1	1	1	1	1	1	1	0	1	8	2	6	0	18	1	2	1	1	1	0
1001341	Perlis	Public	Rural	1966	NA	NA	1	0	1	NA	120.877	1	7	16	NA	4	4	1	1	1	1	1	0	1	1	1	0	1	1	1	1	0	1	1	1	1	1	1	5	1	4	1	7	1	2	0	1	1	0
1001343	Perlis	Public	Rural	1964	NA	NA	1	0	1	NA	133.924	1	12	20	NA	3	1	1	1	1	1	1	0	1	1	1	1	1	1	1	1	1	1	1	1	1	0	1	3	1	5	1	4	1	0	0	1	1	0
1001344	Perlis	Public	Rural	1979	NA	NA	1	0	1	NA	225.483	2	16	24	NA	5	4	1	1	1	1	1	1	1	1	1	1	1	1	1	1	0	1	1	1	1	0	1	5	4	6	2	2	2	3	1	1	1	0
1001377	Sabah	Public	Rural	1984	NA	NA	1	0	1	NA	16.5877	0	1	4	NA	1	0	0	1	1	0	1	0	1	1	1	1	1	1	1	0	0	0	1	1	1	0	1	1	3	0	1	5	1	1	0	0	1	0
1001379	Sabah	Public	Urban	1981	NA	NA	1	0	1	NA	71.2986	0	3	3	NA	1	1	0	1	1	0	0	0	1	1	1	1	1	1	0	0	0	0	0	0	0	0	1	2	1	1	1	3	0	0	0	0	0	0
1001388	Sabah	Public	Urban	1998	NA	NA	1	0	1	NA	84.3223	0	2	5	NA	2	1	1	1	1	0	0	0	1	1	1	0	1	1	1	1	0	0	1	0	0	0	1	1	2	3	1	1	0	1	0	0	0	0
1001396	Sabah	Public	Rural	1982	NA	NA	1	0	1	NA	117.104	1	8	12	NA	3	1	0	1	1	1	0	0	1	1	1	1	1	1	1	0	0	0	0	1	1	0	1	1	2	3	0	3	0	1	0	1	1	0
1001401	Sabah	Public	Urban	1979	NA	NA	1	0	1	NA	477.346	2	6	14	NA	3	3	0	1	1	1	1	0	1	1	1	0	1	1	1	0	0	0	1	1	1	0	1	5	2	1	1	8	1	1	1	1	1	0
1001407	Sabah	Public	Rural	1977	NA	NA	1	0	1	NA	75.2938	0	5	6	NA	2	2	1	1	1	1	1	0	1	1	1	1	1	1	1	0	0	0	1	1	1	1	1	1	2	3	1	8	0	1	0	0	0	0
1001409	Sabah	Public	Urban	1974	NA	NA	1	0	1	NA	44.2322	0	3	6	NA	2	1	1	1	1	0	1	0	1	1	1	1	1	1	1	0	0	0	1	0	0	0	1	1	1	1	0	2	0	1	0	0	0	0
1001412	Sabah	Public	Rural	1967	NA	NA	1	0	1	NA	38.0758	0	2	4	NA	2	0	1	1	1	0	1	0	1	1	1	1	1	1	1	0	0	0	1	0	0	0	1	2	2	2	0	2	1	1	0	0	0	0
1001413	Sabah	Public	Rural	1968	NA	NA	1	0	1	NA	28.1469	0	4	4	NA	2	0	1	1	1	0	1	0	1	1	1	1	1	1	1	0	0	0	1	1	1	1	1	1	1	3	0	5	0	1	0	0	0	0
1001419	Sabah	Public	Rural	1969	NA	NA	1	1	1	NA	4.20853	0	1	5	NA	2	0	0	0	1	0	0	0	1	1	1	1	1	1	1	0	1	0	1	0	0	0	1	2	1	1	1	3	0	1	0	0	0	0
1001420	Sabah	Public	Rural	1982	NA	NA	1	0	1	NA	34.6825	0	2	4	NA	2	0	1	0	1	0	0	0	1	1	1	1	1	1	1	0	0	0	1	1	1	1	1	1	1	1	1	2	0	0	1	0	0	0
1001424	Sabah	Public	Rural	1968	NA	NA	1	0	1	NA	398.104	3	8	11	NA	5	1	1	1	1	1	0	0	1	1	1	1	1	1	1	1	0	0	1	1	1	0	1	1	1	2	1	0	1	0	1	1	1	1
1001425	Sabah	Public	Rural	2001	NA	NA	1	0	1	NA	200.555	1	5	10	NA	4	0	1	1	1	1	0	0	1	1	1	0	1	1	1	1	0	1	1	1	1	0	1	2	2	1	3	1	0	0	0	0	0	0
1001426	Sabah	Public	Rural	1969	NA	NA	1	0	1	NA	24.1801	0	1	3	NA	1	0	1	0	1	0	0	0	1	1	1	1	1	1	1	0	0	1	1	1	1	0	1	3	1	1	0	3	0	0	0	0	0	0
1001427	Sabah	Public	Rural	1980	NA	NA	1	1	1	NA	4.20853	0	0	2	NA	2	0	1	1	1	0	0	0	1	1	1	0	1	1	1	0	0	0	1	1	1	1	1	1	1	1	1	2	0	1	0	0	0	0
1001433	Sabah	Public	Rural	1971	NA	NA	1	0	1	NA	64.9716	0	1	6	NA	3	2	0	0	1	1	1	0	1	1	1	1	1	1	1	0	1	1	1	1	1	0	1	2	1	2	1	2	1	1	1	0	1	1
1001434	Sabah	Public	Rural	1980	NA	NA	1	1	0	NA	47.2749	0	0	5	NA	2	0	1	0	1	0	0	0	1	1	1	1	1	1	1	0	0	1	1	1	1	1	1	0	2	3	2	4	1	1	0	0	0	0
1001442	Sabah	Public	Rural	1990	NA	NA	1	0	1	NA	87.4028	1	1	7	NA	2	0	1	1	1	1	1	0	1	1	1	1	1	1	1	0	0	0	1	1	1	0	1	3	1	2	1	2	0	1	0	0	1	0
1001443	Sabah	Public	Rural	1983	NA	NA	1	0	1	NA	115.057	1	2	6	NA	3	0	1	1	1	1	1	0	1	1	1	1	1	1	1	0	0	0	1	1	1	0	1	1	2	3	1	2	1	1	1	1	1	1
1001457	Sabah	Public	Rural	1969	NA	NA	1	0	1	NA	232.393	3	6	11	NA	5	1	1	1	1	1	1	0	1	1	1	1	1	1	1	1	0	1	1	1	1	1	1	3	2	1	1	7	1	1	1	1	1	1
1001459	Sabah	Public	Rural	2003	NA	NA	1	0	1	NA	27.3649	0	1	3	NA	2	0	1	0	1	0	0	0	1	1	1	1	1	1	1	0	0	0	1	0	0	0	1	0	2	2	1	3	0	0	0	0	0	0
1001461	Sabah	Public	Rural	2002	NA	NA	1	0	1	NA	39.7299	0	0	3	NA	2	0	1	0	0	0	0	0	1	1	1	1	1	1	1	0	0	0	1	1	1	0	1	1	1	1	1	1	0	0	0	0	0	0
1001503	Sarawak	Public	Urban	2000	NA	NA	1	0	0	NA	727.981	4	9	20	NA	7	3	0	1	1	1	0	0	1	1	1	0	1	1	1	1	1	1	1	1	1	0	1	2	4	4	0	3	2	1	1	1	2	1
1001504	Sarawak	Public	Rural	1974	NA	NA	1	0	1	NA	89.7678	0	0	3	NA	2	0	0	1	0	0	0	0	1	1	1	1	1	1	1	0	0	0	1	0	0	0	1	0	2	5	0	1	0	1	0	0	0	0
1001508	Sarawak	Public	Rural	1974	NA	NA	1	0	1	NA	34.218	0	0	2	NA	2	0	0	0	0	0	0	0	1	1	1	1	1	1	1	0	0	0	0	0	0	0	1	1	2	1	0	1	0	1	0	0	0	0
1001509	Sarawak	Public	Rural	1981	NA	NA	1	0	1	NA	29.8483	0	0	2	NA	2	0	0	0	0	0	0	0	1	1	1	1	1	1	1	0	0	0	0	0	0	0	1	2	4	2	0	1	0	2	0	0	0	0
1001511	Sarawak	Public	Rural	2002	NA	NA	1	0	1	NA	16.128	0	0	2	NA	2	0	0	0	0	0	0	0	1	1	1	1	1	1	1	0	0	0	0	0	0	0	1	0	2	1	0	1	0	1	0	0	0	0
1001517	Sarawak	Public	Urban	2001	NA	NA	1	0	0	NA	430.844	1	5	15	NA	8	1	0	1	1	1	0	1	1	1	1	1	1	1	1	1	0	1	1	1	1	1	1	1	3	8	4	1	1	2	0	1	1	1
1001524	Sarawak	Public	Rural	1990	NA	NA	1	0	1	NA	8.64455	0	0	2	NA	1	0	1	0	1	0	0	0	1	1	1	1	1	1	1	1	0	0	1	0	0	0	1	1	1	1	0	1	0	1	0	0	0	0
1001541	Sarawak	Public	Urban	1977	NA	NA	1	0	0	NA	611.919	4	10	17	NA	7	2	0	1	1	1	0	1	1	1	1	0	1	1	1	1	0	0	1	1	1	0	1	10	6	18	2	3	2	1	1	1	1	1
1001542	Sarawak	Public	Urban	1954	NA	NA	1	1	0	NA	1202.48	7	13	23	NA	10	4	1	1	1	1	1	1	1	1	0	0	0	1	1	1	1	1	1	1	1	1	1	8	5	12	0	1	3	1	4	1	1	2
1001544	Sarawak	Public	Rural	1991	NA	NA	1	0	1	NA	72.8957	0	1	2	NA	2	0	1	0	0	0	0	0	1	1	1	1	1	1	0	0	0	0	1	0	0	0	1	1	2	2	0	4	0	2	0	0	0	0
1001546	Sarawak	Public	Rural	2002	NA	NA	1	0	1	NA	86.2986	0	1	3	NA	2	0	1	0	1	0	0	0	1	1	1	1	1	1	1	0	0	0	1	0	0	0	1	2	1	2	1	2	0	1	0	0	0	0
1001547	Sarawak	Public	Urban	2001	NA	NA	1	0	1	NA	33.4976	0	0	2	NA	1	0	1	0	1	0	0	0	1	1	1	1	1	1	1	0	0	0	1	0	0	0	1	1	1	1	1	2	0	1	0	0	0	0
1001552	Sarawak	Public	Rural	1989	NA	NA	1	0	1	NA	27.1327	0	0	3	NA	1	0	0	0	0	0	1	0	1	1	1	1	1	1	1	1	0	1	1	0	0	0	1	1	1	1	1	1	0	1	0	0	0	0
1001561	Sarawak	Public	Rural	1975	NA	NA	1	0	1	NA	15.5308	0	0	2	NA	1	0	1	0	0	0	1	0	1	1	1	1	1	1	1	1	1	1	1	1	1	1	1	1	1	1	1	2	0	1	0	0	0	0
1001564	Sarawak	Public	Rural	1956	NA	NA	1	0	1	NA	22.0758	0	1	2	NA	3	0	1	0	0	0	0	0	1	1	1	1	1	1	1	0	0	1	1	0	0	0	1	2	3	1	2	3	0	0	0	0	0	0
1001574	Sarawak	Public	Rural	1973	NA	NA	1	0	1	NA	16.1469	0	0	2	NA	1	0	1	0	1	0	0	0	1	1	1	0	1	1	1	1	0	0	1	0	0	0	1	2	1	2	1	1	0	0	0	0	0	0
1001578	Sarawak	Public	Rural	1988	NA	NA	1	0	1	NA	9.62085	0	0	2	NA	1	0	0	0	0	0	0	0	1	1	1	0	1	1	1	0	0	0	1	0	0	0	1	1	2	1	2	2	0	0	0	0	0	0
1001580	Sarawak	Public	Rural	1992	NA	NA	1	0	1	NA	10.8104	0	0	2	NA	1	0	0	0	0	0	0	0	1	1	1	0	1	1	1	0	0	0	1	0	0	0	1	1	2	1	1	2	0	0	0	0	0	0
1001596	Sarawak	Public	Rural	1976	NA	NA	1	0	1	NA	65.9289	0	0	3	NA	2	0	0	0	0	0	0	0	1	1	1	0	1	1	1	0	0	0	1	0	0	0	1	2	2	1	1	1	0	0	0	0	0	0
1001598	Sarawak	Public	Rural	1979	NA	NA	1	0	1	NA	121.602	0	1	5	NA	3	0	0	0	0	0	1	0	1	1	1	1	1	1	1	0	0	0	1	0	0	0	1	2	1	2	1	1	0	0	0	0	0	0
1001600	Sarawak	Public	Rural	1979	NA	NA	1	0	1	NA	74.8389	0	1	4	NA	2	0	1	1	0	0	1	0	1	1	1	0	1	1	0	1	0	0	1	0	0	0	1	2	2	1	1	3	0	1	0	0	0	0
1001602	Sarawak	Public	Rural	1980	NA	NA	1	0	1	NA	63.9953	0	1	4	NA	2	0	1	1	1	0	1	0	1	1	1	1	1	1	1	0	0	0	1	0	0	0	1	2	2	1	1	1	0	1	0	0	0	0
1001605	Sarawak	Public	Rural	1964	NA	NA	1	0	1	NA	68.0379	0	0	4	NA	2	0	0	0	0	0	1	0	1	1	1	1	1	1	1	0	0	0	1	0	0	0	1	2	2	0	1	1	0	0	0	0	0	0
1001606	Sarawak	Public	Urban	1970	NA	NA	1	0	1	NA	11.2227	0	0	3	NA	1	0	1	0	1	0	1	0	1	1	1	0	1	1	1	0	1	0	1	0	0	0	1	2	2	2	1	2	0	1	0	1	0	0
1001610	Sarawak	Public	Rural	1979	NA	NA	1	0	1	NA	54.2085	0	1	4	NA	2	0	0	1	1	0	0	0	1	1	1	1	1	1	1	1	0	0	1	0	0	0	1	2	2	2	2	3	0	2	0	0	0	0
1001612	Sarawak	Public	Rural	1948	NA	NA	1	0	1	NA	94.2464	0	1	4	NA	2	0	0	1	0	0	0	0	1	1	1	1	1	1	1	0	0	0	1	0	0	0	1	2	2	1	1	1	0	1	0	0	0	0
1001623	Sarawak	Public	Rural	1972	NA	NA	1	0	1	NA	64.5592	1	2	4	NA	5	0	1	1	1	0	0	0	1	1	1	1	1	1	1	1	0	1	1	0	0	0	1	1	2	4	1	1	1	1	0	0	0	0
1001626	Sarawak	Public	Rural	1972	NA	NA	1	0	0	NA	10.6161	0	0	2	NA	1	0	1	0	0	0	0	0	1	1	1	1	1	1	1	1	0	0	1	0	0	0	1	1	1	1	0	0	0	1	0	0	0	0
1001632	Sarawak	Public	Rural	1991	NA	NA	1	0	1	NA	124.445	0	1	3	NA	2	0	1	0	1	0	0	0	1	1	1	1	1	1	1	0	0	0	1	0	0	0	1	2	2	1	1	1	0	0	0	0	0	0
1001656	Sarawak	Public	Urban	1991	NA	NA	1	0	0	NA	299.839	5	8	16	NA	8	3	1	1	1	1	1	0	1	1	1	0	1	1	1	1	0	1	1	1	1	0	1	6	2	3	1	2	3	1	0	2	1	1
1001658	Sarawak	Public	Rural	1991	NA	NA	1	0	1	NA	9.90995	0	0	2	NA	1	0	0	0	1	0	0	0	1	1	1	1	1	1	1	0	0	0	1	0	0	0	1	1	1	1	1	1	0	0	0	0	0	0
1001666	Sarawak	Public	Rural	1986	NA	NA	1	0	1	NA	29.7251	0	0	3	NA	2	0	1	0	1	0	1	0	1	1	1	1	1	1	1	1	1	0	1	0	0	0	1	1	2	2	1	3	0	1	0	0	0	0
1001667	Sarawak	Public	Rural	2002	NA	NA	1	0	1	NA	24.0095	0	0	2	NA	1	0	1	0	1	0	1	0	1	1	1	1	1	1	1	1	1	1	1	0	0	0	1	3	3	2	2	3	0	3	0	0	0	0
1001670	Sarawak	Public	Rural	1964	NA	NA	1	0	1	NA	40.1801	0	1	6	NA	2	0	0	1	0	0	1	0	1	1	1	1	1	1	1	1	0	1	1	0	0	0	1	1	3	4	1	2	0	1	0	0	0	0
1001671	Sarawak	Public	Rural	1985	NA	NA	1	0	1	NA	86.3934	0	0	3	NA	2	0	0	1	0	0	0	0	1	1	1	1	1	1	1	0	0	1	1	0	0	0	1	2	3	3	3	1	0	0	0	0	0	0
1001672	Sarawak	Public	Rural	1982	NA	NA	1	0	0	NA	32.6019	0	0	2	NA	2	0	0	0	0	0	0	0	1	1	1	1	1	1	1	0	0	0	0	0	0	0	1	2	2	2	1	1	0	1	0	0	0	0
1001724	Selangor	Public	Urban	1960	NA	NA	1	0	1	NA	531.991	4	11	17	NA	2	1	1	1	1	1	1	0	1	1	1	0	1	1	1	1	0	0	0	1	1	0	1	3	2	5	1	2	2	1	0	1	1	0
1001728	Selangor	Public	Urban	1994	NA	NA	1	1	1	NA	972.332	6	12	10	NA	3	3	0	1	1	1	1	0	1	1	1	0	1	1	1	1	0	1	1	1	1	0	1	8	1	6	2	12	1	1	1	1	1	1
1001732	Selangor	Public	Urban	1975	NA	NA	1	0	1	NA	111.393	0	3	4	NA	2	1	1	1	1	1	1	0	1	1	1	0	1	1	1	1	0	0	1	1	0	1	1	4	1	3	1	6	1	1	1	0	0	0
1001741	Selangor	Public	Urban	1967	NA	NA	1	0	1	NA	180.815	3	5	13	NA	2	1	0	1	1	1	1	0	1	1	1	0	1	1	1	1	0	0	0	1	1	1	1	3	2	3	7	22	1	1	0	1	1	0
1001742	Selangor	Public	Urban	1978	NA	NA	1	0	1	NA	455.422	8	9	11	NA	3	2	0	1	1	1	1	1	1	1	1	0	1	1	1	1	0	1	1	1	1	1	1	2	1	3	0	4	1	1	0	1	1	1
1001756	Selangor	Public	Urban	1989	NA	NA	1	0	1	NA	190.63	1	4	8	NA	2	1	0	0	1	1	1	0	1	1	1	1	1	1	1	0	0	0	0	1	1	0	1	5	1	3	2	6	1	1	1	1	1	0
1001769	Selangor	Public	Urban	2003	NA	NA	1	1	1	NA	966.825	4	10	17	NA	4	7	1	1	1	1	1	1	1	1	1	0	1	1	1	1	1	1	0	1	1	1	1	3	2	3	0	4	1	1	0	1	1	1
1001770	Selangor	Public	Urban	2001	NA	NA	1	0	0	NA	480.355	7	17	31	NA	3	5	0	1	1	1	1	1	1	1	1	0	1	1	1	1	1	1	1	1	1	1	1	3	2	3	6	11	1	1	1	1	1	1
1001773	Selangor	Public	Urban	1963	NA	NA	1	0	1	NA	298.412	4	9	6	NA	3	2	0	1	1	1	1	0	1	1	1	0	1	1	1	1	1	1	0	1	1	1	1	3	2	3	3	6	1	1	0	1	2	1
1001774	Selangor	Public	Rural	1960	NA	NA	1	0	1	NA	38.4028	1	5	3	NA	2	1	0	1	1	1	1	0	1	1	1	1	1	1	1	1	1	1	1	1	1	1	1	1	1	3	2	6	1	0	0	1	1	0
1001775	Selangor	Public	Urban	1970	NA	NA	1	0	1	NA	172.284	2	7	5	NA	3	1	0	1	1	1	1	0	1	1	1	0	1	1	1	1	1	1	0	1	1	1	1	2	2	4	2	0	1	1	1	1	1	0
1001778	Selangor	Public	Rural	1960	NA	NA	1	0	1	NA	180.844	7	5	10	NA	4	1	1	1	1	1	1	0	1	1	1	0	1	1	1	1	0	1	1	1	1	1	1	8	2	0	1	10	2	1	0	2	1	1
1001779	Selangor	Public	Rural	2002	NA	NA	1	0	1	NA	339.152	8	8	14	NA	4	3	1	1	1	1	1	1	1	1	1	0	1	1	1	1	1	1	1	1	1	1	1	8	3	4	7	13	2	1	1	1	1	1
1001780	Selangor	Public	Urban	1971	NA	NA	1	0	1	NA	477.725	5	10	28	NA	3	1	0	0	1	1	1	0	1	1	1	0	1	1	1	0	0	1	0	1	1	1	1	6	2	3	1	20	2	2	1	1	1	1
1001785	Selangor	Public	Urban	2007	NA	NA	1	0	0	NA	668.062	6	13	18	NA	3	5	1	1	1	1	1	1	1	1	1	0	1	1	1	1	1	1	1	1	1	1	1	20	2	2	0	10	1	1	0	1	1	1
1001787	Terengganu	Public	Rural	1970	NA	NA	1	0	1	NA	293.066	2	10	15	NA	5	1	1	1	1	1	0	0	1	1	1	1	1	1	1	1	1	1	1	1	1	0	1	10	3	2	2	6	0	2	2	1	1	1
1001788	Terengganu	Public	Rural	1977	NA	NA	1	0	1	NA	147.066	1	10	8	NA	4	0	1	1	1	1	1	0	1	1	1	0	1	1	1	1	0	1	1	1	1	0	1	4	2	3	2	9	1	1	1	1	1	0
1001794	Terengganu	Public	Rural	1984	NA	NA	1	0	1	NA	179.37	2	11	9	NA	5	1	1	1	1	1	1	1	1	1	1	1	1	1	1	1	1	1	1	1	1	0	1	4	3	5	3	10	2	2	1	1	1	0
1001797	Terengganu	Public	Rural	1976	NA	NA	1	0	1	NA	71.6161	1	6	9	NA	2	1	0	1	1	1	1	0	1	1	1	0	1	1	1	1	1	1	1	1	1	0	1	3	1	6	2	15	1	1	1	1	1	0
1001798	Terengganu	Public	Rural	1967	NA	NA	1	0	1	NA	132.1	1	8	13	NA	3	3	0	1	1	1	1	0	1	1	1	1	1	1	0	1	0	1	0	1	0	1	1	4	2	2	3	3	1	1	2	1	1	0
1001799	Terengganu	Public	Rural	1969	NA	NA	1	1	1	NA	246.787	3	11	6	NA	5	1	1	1	1	1	1	0	1	1	1	0	1	1	1	1	1	1	1	1	1	0	1	5	2	5	0	8	1	1	1	1	1	0
1001801	Terengganu	Public	Rural	1963	NA	NA	1	0	1	NA	355.602	2	8	5	NA	5	1	1	1	1	1	1	0	1	1	1	0	1	1	1	1	1	1	1	1	1	0	1	4	4	3	3	3	1	1	2	1	2	0
1001808	Terengganu	Public	Urban	1990	NA	NA	1	0	1	NA	326.142	2	10	14	NA	4	1	0	1	1	1	1	0	1	1	1	1	1	1	1	1	1	0	1	1	1	0	1	2	2	3	2	6	2	1	0	1	1	0
1001812	Terengganu	Public	Urban	1998	NA	NA	1	1	0	NA	706.161	5	13	23	NA	6	2	0	0	1	1	1	1	1	1	1	0	1	1	1	1	0	1	1	1	1	1	1	4	2	4	0	17	2	1	0	1	1	1
1001816	Terengganu	Public	Urban	1971	NA	NA	1	0	1	NA	341.27	4	8	14	NA	7	2	1	1	1	1	1	1	1	1	1	1	1	1	1	1	1	1	1	1	1	0	1	3	4	4	3	3	1	2	2	1	1	0
1001819	Terengganu	Public	Rural	1983	NA	NA	1	0	1	NA	114.649	2	8	6	NA	5	1	0	1	1	1	1	1	1	1	1	0	1	1	1	1	1	1	1	1	1	0	1	5	2	5	3	5	1	1	1	1	2	0
1001831	WP Kuala Lumpur	Public	Urban	1979	NA	NA	1	0	0	NA	305.289	5	6	13	NA	4	3	1	1	1	0	1	0	1	1	0	0	0	1	1	1	0	0	0	0	0	0	1	4	3	2	0	1	1	1	1	0	0	0
1001835	WP Kuala Lumpur	Public	Urban	1950	NA	NA	1	1	0	NA	287.137	6	7	9	NA	3	3	1	1	1	1	1	0	1	1	0	0	0	1	1	1	0	1	1	1	1	1	1	3	2	2	0	0	1	1	1	1	0	1
1001836	WP Kuala Lumpur	Public	Urban	1999	NA	NA	1	0	0	NA	210.318	4	6	9	NA	4	3	1	0	1	1	1	0	1	1	0	0	0	1	1	1	1	1	1	1	0	1	1	2	3	4	0	0	1	1	1	1	0	0
1001841	WP Kuala Lumpur	Public	Urban	1980	NA	NA	1	0	0	NA	232.227	4	4	7	NA	4	2	1	0	1	1	1	0	1	1	0	0	0	1	1	1	0	1	1	1	0	1	1	6	2	2	0	1	1	1	1	0	0	0
1001842	WP Kuala Lumpur	Public	Urban	2004	NA	NA	1	0	0	NA	327.692	5	6	10	NA	5	3	1	0	1	1	1	0	1	1	0	0	0	1	1	1	0	1	1	1	1	0	1	2	2	2	0	2	2	1	1	1	1	1
1001877	Selangor	Private	Urban	2002	Group	Partnership	0	NA	NA	24 hours	10.3245	2	0	0	5	0	0	1	0	1	0	1	0	1	1	1	0	1	1	1	1	1	1	1	1	0	1	1	0	1	1	0	1	1	0	0	0	0	0
1001896	WP Kuala Lumpur	Private	Urban	1986	Individual	Sole proprietor	0	NA	NA	<24 hours	43.0678	1	0	0	3	0	0	0	0	1	0	1	0	1	1	1	0	1	1	0	1	0	0	1	1	0	1	1	1	1	2	0	0	1	1	0	0	0	0
1002049	WP Kuala Lumpur	Private	Urban	1980	Individual	Sole proprietor	0	NA	NA	<24 hours	40.9145	1	0	0	1	0	0	0	0	1	0	1	0	1	1	1	0	1	1	1	1	0	0	1	0	0	0	1	1	1	1	1	1	0	1	0	0	0	0
1002066	Selangor	Private	Urban	1993	Group	Sole proprietor	0	NA	NA	24 hours	223.351	6	0	0	14	0	0	0	0	1	0	0	0	1	1	1	0	1	1	1	1	1	1	1	1	0	1	1	0	2	3	0	1	0	0	0	0	0	0
1002088	Selangor	Private	Urban	1980	Individual	Sole proprietor	0	NA	NA	<24 hours	12.7434	1	0	0	1	0	0	0	0	1	1	1	0	1	1	0	0	0	0	0	0	0	0	1	1	1	1	1	0	1	1	1	0	1	0	0	0	1	0
1002104	Selangor	Private	Urban	2002	Individual	Sole proprietor	0	NA	NA	<24 hours	29.4985	1	1	0	3	0	0	0	0	1	0	1	0	1	1	0	0	1	0	1	1	0	0	0	1	0	1	1	1	2	1	0	10	1	1	0	0	0	0
1002351	Johor	Private	Urban	2003	Individual	Sole proprietor	0	NA	NA	<24 hours	31.8584	1	0	0	4	0	0	1	0	1	0	0	1	1	1	1	0	1	1	1	1	0	0	1	1	1	0	1	1	1	1	0	0	1	1	0	0	0	0
1002380	Johor	Private	Urban	1985	Individual	Sole proprietor	0	NA	NA	<24 hours	10.0619	1	0	0	2	0	0	0	0	1	0	1	0	1	1	1	0	1	1	0	1	1	0	1	1	0	1	1	0	1	2	0	0	1	1	0	0	0	0
1002392	Johor	Private	Urban	1992	Individual	Sole proprietor	0	NA	NA	<24 hours	19.174	1	0	0	4	0	0	1	0	1	0	1	0	1	1	1	0	1	1	1	1	0	0	1	1	0	1	1	0	1	1	0	1	1	1	0	0	0	0
1002402	Johor	Private	Urban	2004	Individual	Sole proprietor	0	NA	NA	<24 hours	29.4985	1	0	0	4	0	0	0	0	0	0	1	0	1	1	1	0	1	1	0	1	0	0	1	1	0	1	1	0	1	1	0	0	1	1	0	0	0	0
1002405	Johor	Private	Urban	2000	Group	Partnership	0	NA	NA	<24 hours	53.0973	2	0	0	4	0	0	0	0	1	0	0	0	1	1	1	0	1	1	1	1	0	0	0	0	0	0	1	1	1	1	0	0	1	0	0	0	0	0
1002458	Johor	Private	Urban	1996	Individual	Sole proprietor	0	NA	NA	<24 hours	86.1357	1	0	0	4	0	0	0	0	1	0	1	0	1	1	1	0	1	1	1	1	0	0	1	1	0	1	1	0	1	1	0	0	1	1	0	0	0	0
1002484	WP Kuala Lumpur	Private	Urban	1985	Group	Corporate body	0	NA	NA	<24 hours	138.569	5	3	0	17	0	0	0	0	1	0	1	1	1	1	1	0	1	1	1	1	1	1	1	1	1	1	1	5	1	5	0	2	2	0	0	0	0	0
1002521	WP Kuala Lumpur	Private	Urban	1980	Individual	Sole proprietor	0	NA	NA	<24 hours	12.3894	1	0	0	1	0	0	0	0	1	0	1	0	1	1	1	0	1	1	1	1	0	0	1	1	0	1	1	0	0	1	0	1	0	1	0	0	0	0
1002539	WP Kuala Lumpur	Private	Urban	1999	Individual	Sole proprietor	0	NA	NA	<24 hours	25.0737	1	1	0	2	0	0	0	0	1	1	0	0	1	1	1	0	1	1	1	1	0	0	1	1	1	1	1	1	1	1	0	1	1	0	0	0	0	0
1002547	WP Kuala Lumpur	Private	Urban	1985	Individual	Sole proprietor	0	NA	NA	<24 hours	3.68142	1	0	0	1	0	0	0	0	1	1	0	0	1	1	1	0	1	1	1	1	0	0	0	1	1	1	1	0	0	1	0	0	1	0	0	0	0	0
1002579	WP Kuala Lumpur	Private	Urban	1985	Group	Partnership	0	NA	NA	<24 hours	10.6195	2	0	0	2	0	0	1	0	1	0	0	0	1	1	0	0	0	0	0	1	0	0	1	0	0	0	1	1	1	1	0	0	1	1	0	0	0	0
1002585	WP Kuala Lumpur	Private	Urban	1988	Individual	Sole proprietor	0	NA	NA	<24 hours	36.8732	1	0	0	5	0	0	0	0	1	0	1	0	1	1	1	0	0	1	1	1	0	0	1	1	0	1	1	0	1	1	0	1	1	1	0	0	0	0
1002596	Kedah	Private	Urban	1996	Group	Partnership	0	NA	NA	<24 hours	10.6195	2	0	0	2	0	0	0	0	1	0	1	0	1	1	0	0	0	1	1	1	0	0	1	0	0	0	1	0	1	1	0	1	1	0	0	0	0	0
1002613	Kedah	Private	Rural	1997	Individual	Sole proprietor	0	NA	NA	<24 hours	36.8142	1	0	0	3	0	0	0	0	1	0	0	0	1	1	1	0	1	1	1	1	1	0	1	1	0	1	1	1	1	1	0	1	1	1	0	0	0	0
1002616	Kedah	Private	Urban	1990	Individual	Sole proprietor	0	NA	NA	<24 hours	75.3687	2	0	0	3	0	0	0	0	1	0	1	0	1	1	1	0	1	1	1	1	0	0	1	1	1	1	1	0	1	2	0	0	0	0	0	0	0	0
1002662	Kedah	Private	Urban	2000	Individual	Sole proprietor	0	NA	NA	24 hours	53.8348	1	0	0	8	0	0	0	0	1	0	1	0	1	1	1	0	1	0	1	1	0	0	1	1	0	1	1	1	1	1	0	1	1	0	0	0	0	0
1002669	Kedah	Private	Urban	1996	Individual	Partnership	0	NA	NA	<24 hours	21.41	1	0	0	2	0	0	0	0	1	1	1	0	1	1	1	0	1	0	0	1	0	0	1	1	1	1	1	0	1	1	0	0	1	1	0	0	0	0
1002687	Kedah	Private	Urban	1994	Group	Partnership	0	NA	NA	<24 hours	64.6018	6	0	0	4	0	0	1	0	1	1	0	0	1	1	1	0	1	0	0	1	0	0	0	1	1	1	1	0	1	2	0	0	1	1	0	0	0	0
1002713	Kelantan	Private	Rural	1992	Individual	Sole proprietor	0	NA	NA	<24 hours	45.6637	1	0	0	4	0	0	0	0	1	0	1	0	1	1	1	0	0	0	0	1	0	0	1	1	0	1	1	0	1	2	0	1	0	0	0	0	0	0
1002758	Kelantan	Private	Urban	2003	Individual	Sole proprietor	0	NA	NA	<24 hours	107.67	1	0	0	3	0	0	0	0	1	0	1	0	1	1	1	0	1	0	1	1	0	0	1	1	0	1	1	0	1	2	0	0	1	1	0	0	0	0
1002765	Kelantan	Private	Rural	2006	Individual	Sole proprietor	0	NA	NA	<24 hours	72.3068	1	0	0	4	0	0	0	0	1	0	1	0	1	1	1	0	1	1	1	1	0	1	1	0	0	0	1	0	1	2	0	1	1	1	0	0	0	0
1002787	Melaka	Private	Urban	1978	Individual	Sole proprietor	0	NA	NA	<24 hours	21.5339	1	0	0	2	0	0	1	0	1	0	0	0	1	1	0	0	1	0	1	1	0	0	1	1	0	1	1	0	1	1	0	0	1	0	0	0	0	0
1002796	Melaka	Private	Urban	1999	Individual	Sole proprietor	0	NA	NA	<24 hours	7.07965	1	1	0	0	0	0	1	0	1	1	0	0	1	1	1	0	1	1	1	1	0	1	1	1	1	1	1	1	1	1	0	1	0	1	0	0	0	0
1002802	Melaka	Private	Urban	2002	Individual	Sole proprietor	0	NA	NA	<24 hours	31.8584	1	0	0	2	0	0	1	0	1	0	0	0	1	1	0	0	0	0	0	1	0	0	0	0	0	0	1	0	0	1	0	0	0	1	0	0	0	0
1002809	Melaka	Private	Urban	2001	Individual	Sole proprietor	0	NA	NA	<24 hours	3.9174	1	0	0	0	0	0	1	0	1	0	1	0	1	1	1	0	1	1	1	1	1	1	1	1	0	1	1	0	1	1	0	0	1	1	0	0	0	0
1002823	Negeri Sembilan	Private	Urban	1972	Individual	Partnership	0	NA	NA	<24 hours	21.5339	1	0	0	3	0	0	0	0	1	0	0	0	1	1	0	0	1	1	1	1	0	0	0	1	0	1	1	0	1	2	0	0	0	0	0	0	0	0
1002833	Negeri Sembilan	Private	Rural	1989	Individual	Sole proprietor	0	NA	NA	<24 hours	43.0678	1	0	0	2	0	0	0	0	1	0	1	0	1	1	0	0	1	0	1	1	0	0	1	1	1	0	1	0	1	1	0	0	0	0	0	0	0	0
1002850	Pahang	Private	Urban	1998	Individual	Sole proprietor	0	NA	NA	<24 hours	15.9351	1	0	0	3	0	0	0	0	1	0	1	0	1	1	1	0	1	1	1	1	0	0	1	1	1	1	1	0	1	2	0	0	0	0	0	0	0	0
1002856	Pahang	Private	Urban	1983	Individual	Sole proprietor	0	NA	NA	<24 hours	48.4513	1	0	0	3	0	0	0	0	0	0	0	0	1	1	0	0	0	0	1	0	0	0	1	0	0	0	1	0	1	0	0	0	0	1	0	0	0	0
1002870	Pahang	Private	Urban	1990	Group	Corporate body	0	NA	NA	<24 hours	86.1357	3	0	0	7	0	0	1	0	1	0	0	0	1	1	1	0	1	0	1	1	0	0	1	1	0	1	1	1	2	2	0	1	1	1	0	0	0	0
1002903	Pulau Pinang	Private	Urban	1992	Individual	Sole proprietor	0	NA	NA	<24 hours	16.1504	1	0	0	2	0	0	0	0	1	0	0	0	1	1	0	0	0	0	1	1	0	0	1	1	0	1	1	1	0	1	0	0	1	0	0	0	0	0
1002906	Pulau Pinang	Private	Urban	1982	Group	Sole proprietor	0	NA	NA	<24 hours	7.33333	2	0	0	1	0	0	0	0	1	0	1	0	1	1	1	0	1	1	1	1	0	0	1	1	0	1	1	0	1	1	0	0	1	1	0	0	0	0
1002922	Pulau Pinang	Private	Rural	1996	Individual	Sole proprietor	0	NA	NA	<24 hours	47.1976	1	0	0	6	0	0	0	0	1	1	1	0	1	1	1	0	1	1	1	1	1	1	1	1	1	1	1	1	1	2	0	1	1	1	1	0	0	0
1002923	Pulau Pinang	Private	Urban	1981	Group	Partnership	0	NA	NA	<24 hours	21.2389	5	0	0	2	0	0	1	0	1	0	1	0	1	1	1	0	1	1	1	1	1	0	1	1	0	1	1	1	1	2	0	0	1	1	0	0	0	0
1002940	Pulau Pinang	Private	Urban	1990	Individual	Sole proprietor	0	NA	NA	<24 hours	6.50737	2	0	0	2	0	0	0	0	1	0	1	0	1	1	0	0	0	0	0	1	0	0	1	1	1	1	1	1	1	1	0	0	1	1	0	0	0	0
1002942	Pulau Pinang	Private	Urban	2004	Individual	Sole proprietor	0	NA	NA	<24 hours	37.6844	1	0	0	2	0	0	1	0	1	0	1	0	1	1	1	0	1	1	1	1	0	0	1	1	0	1	1	1	1	1	0	1	1	0	0	0	0	1
1002951	Pulau Pinang	Private	Urban	1979	Individual	Sole proprietor	0	NA	NA	<24 hours	44.2478	1	0	0	1	0	0	0	0	1	1	1	1	1	1	1	0	1	1	1	1	1	0	1	1	1	1	1	0	0	2	0	0	1	1	0	0	0	0
1003005	Perak	Private	Urban	1992	Individual	Sole proprietor	0	NA	NA	<24 hours	32.3009	1	0	0	4	0	0	0	0	1	1	0	0	1	1	1	0	1	1	1	1	0	0	0	1	1	1	1	0	1	1	0	1	1	1	0	0	0	0
1003020	Perak	Private	Urban	1999	Individual	Sole proprietor	0	NA	NA	<24 hours	26.9174	1	0	0	2	0	0	0	0	1	0	1	0	1	1	0	0	1	1	1	1	0	0	1	1	0	1	1	0	1	1	1	1	0	0	0	0	0	0
1003033	Perak	Private	Urban	2003	Individual	Sole proprietor	0	NA	NA	<24 hours	75.3687	1	0	0	6	0	0	0	0	1	0	1	0	1	1	0	0	0	1	1	1	1	0	1	1	0	1	1	1	1	2	1	1	1	0	0	0	0	0
1003035	Perak	Private	Rural	1972	Individual	Sole proprietor	0	NA	NA	<24 hours	21.3274	1	0	0	4	0	0	0	0	1	0	0	0	1	1	0	0	0	0	0	0	0	0	1	1	0	1	1	0	0	1	0	0	0	0	0	0	0	0
1003051	Perak	Private	Urban	1998	Individual	Sole proprietor	0	NA	NA	<24 hours	4.95575	2	0	0	1	0	0	0	0	1	1	1	0	1	1	0	0	0	0	0	0	0	0	1	1	1	1	1	1	1	1	0	1	0	1	0	0	0	0
1003065	Perak	Private	Urban	1981	Group	Partnership	0	NA	NA	<24 hours	26.5487	2	0	0	6	0	0	1	0	1	1	0	1	1	1	1	0	0	1	1	1	0	0	1	1	1	1	1	2	2	2	0	2	2	2	0	0	0	0
1003071	Perak	Private	Urban	1994	Individual	Sole proprietor	0	NA	NA	<24 hours	17.0206	1	0	0	3	0	0	1	0	1	1	1	1	1	1	1	0	1	1	1	1	1	0	1	1	1	1	1	1	3	2	0	1	1	1	0	0	0	0
1003101	Perak	Private	Urban	1983	Individual	Sole proprietor	0	NA	NA	<24 hours	24.174	1	0	0	2	0	0	0	0	1	1	1	0	1	1	0	0	0	0	0	1	0	0	0	1	1	1	1	1	1	3	0	0	1	1	0	0	0	0
1003110	Perak	Private	Urban	1981	Individual	Sole proprietor	0	NA	NA	<24 hours	26.9174	1	0	0	2	0	0	0	0	1	0	0	0	1	1	0	0	1	1	1	1	0	0	1	1	1	1	1	1	1	1	0	1	1	1	0	1	0	0
1003121	Perak	Private	Urban	1966	Individual	Sole proprietor	0	NA	NA	<24 hours	7.9882	1	0	0	1	0	0	0	0	0	0	0	0	1	1	0	0	0	0	1	0	0	0	0	0	0	0	1	0	0	0	0	0	0	1	0	0	0	0
1003135	Perak	Private	Urban	1993	Group	Sole proprietor	0	NA	NA	<24 hours	10.767	2	0	0	3	0	0	1	0	1	1	1	0	1	1	1	0	1	1	1	1	1	1	1	1	1	1	1	2	2	2	0	2	2	2	0	0	1	1
1003140	Perak	Private	Urban	1992	Group	Corporate body	0	NA	NA	<24 hours	77.0265	2	0	0	5	0	0	0	0	1	0	1	0	1	1	0	0	0	0	1	1	0	0	1	1	0	1	1	0	1	1	0	0	1	1	0	0	0	0
1003157	Perak	Private	Urban	2001	Group	Partnership	0	NA	NA	<24 hours	29.4985	2	2	0	3	0	0	1	0	1	0	1	1	1	1	0	0	0	0	0	1	0	0	1	0	0	0	1	1	1	1	0	0	1	0	0	0	0	0
1003165	Perak	Private	Urban	2001	Individual	Sole proprietor	0	NA	NA	<24 hours	29.0708	1	0	0	3	0	0	1	0	1	0	0	1	1	1	1	0	1	1	1	1	1	1	1	1	0	1	1	1	2	2	0	1	1	1	0	0	0	0
1003188	Sabah	Private	Urban	1952	Individual	Sole proprietor	0	NA	NA	<24 hours	13.9971	1	0	0	3	0	0	0	0	1	0	1	0	1	1	1	0	1	0	1	1	1	0	0	1	0	1	1	1	1	1	0	1	1	0	0	0	0	0
1003209	Sabah	Private	Urban	1993	Group	Corporate body	0	NA	NA	<24 hours	86.1357	2	5	0	1	0	0	0	0	1	0	0	1	1	1	1	0	0	1	0	1	1	0	1	1	0	1	1	1	1	2	0	0	1	1	0	0	0	0
1003211	Sabah	Private	Urban	2000	Individual	Sole proprietor	0	NA	NA	<24 hours	2.89086	1	0	0	2	0	0	0	0	0	1	0	0	1	1	1	0	0	1	1	1	0	0	0	1	1	1	1	3	0	0	0	0	1	0	0	0	0	1
1003243	Sarawak	Private	Urban	1974	Individual	Sole proprietor	0	NA	NA	<24 hours	43.0678	1	0	0	2	0	0	0	0	1	0	1	0	1	1	0	0	0	1	1	1	0	0	1	1	1	0	1	1	1	1	0	0	1	1	0	0	0	0
1003265	Sarawak	Private	Urban	1989	Individual	Sole proprietor	0	NA	NA	<24 hours	32.3009	1	0	0	5	0	0	1	0	1	0	1	1	1	1	1	0	1	1	1	1	0	0	1	1	0	1	1	1	1	1	0	0	1	1	0	0	0	0
1003288	Sarawak	Private	Urban	2000	Individual	Sole proprietor	0	NA	NA	<24 hours	22.2183	1	0	0	3	0	0	1	0	0	0	1	0	1	1	0	0	1	0	0	1	1	0	1	1	0	1	1	0	1	1	0	0	1	1	0	0	0	0
1003349	Selangor	Private	Urban	1990	Individual	Sole proprietor	0	NA	NA	<24 hours	10.767	1	0	0	1	0	0	0	0	1	0	0	0	1	1	0	0	0	0	0	1	0	0	0	1	0	1	1	0	1	1	0	0	1	1	0	0	0	0
1003404	Selangor	Private	Urban	1991	Individual	Sole proprietor	0	NA	NA	<24 hours	27.6106	1	0	0	2	0	0	0	0	1	1	0	1	1	1	1	0	1	0	1	1	0	0	1	1	1	1	1	0	1	2	0	1	0	1	0	0	0	0
1003426	Selangor	Private	Urban	1992	Individual	Sole proprietor	0	NA	NA	<24 hours	37.6844	1	0	0	4	0	0	0	0	1	0	1	0	1	1	1	0	1	0	0	1	0	0	1	1	1	1	1	1	1	2	0	0	1	0	0	0	0	0
1003511	Terengganu	Private	Urban	1995	Group	Partnership	0	NA	NA	<24 hours	64.6018	2	0	0	6	0	0	0	0	1	0	1	0	1	1	1	0	1	1	1	1	1	0	1	0	0	0	1	1	2	3	0	0	1	0	0	0	0	0
1003515	Terengganu	Private	Urban	1993	Group	Partnership	0	NA	NA	<24 hours	53.8348	3	0	0	8	0	0	1	0	1	0	0	0	1	1	1	0	1	0	0	1	1	0	0	0	0	0	1	0	2	3	0	2	1	2	0	0	0	0
1003543	Terengganu	Private	Urban	1997	Individual	Sole proprietor	0	NA	NA	<24 hours	21.3569	1	0	0	3	0	0	0	0	1	0	0	0	1	1	1	0	1	1	1	1	0	0	1	1	0	1	1	0	1	1	1	0	0	0	0	0	0	0
1003562	WP Kuala Lumpur	Private	Urban	1976	Individual	Sole proprietor	0	NA	NA	<24 hours	25.0737	1	0	0	3	0	0	0	0	0	0	0	0	1	1	1	0	0	0	0	1	0	0	1	0	0	0	1	0	1	1	0	0	0	0	0	0	0	0
1003566	WP Kuala Lumpur	Private	Urban	1993	Individual	Sole proprietor	0	NA	NA	<24 hours	21.5339	1	0	0	2	0	0	0	0	1	0	1	0	1	1	1	0	0	1	1	1	0	0	1	1	0	1	1	1	1	1	0	0	1	1	0	0	0	0
1003569	WP Kuala Lumpur	Private	Urban	1995	Group	Sole proprietor	0	NA	NA	<24 hours	4.42478	2	0	0	6	0	0	0	0	1	0	0	0	1	1	1	0	0	1	1	1	0	0	1	1	0	1	1	1	1	1	1	0	1	1	0	0	0	0
1003601	WP Kuala Lumpur	Private	Urban	1998	Individual	Sole proprietor	0	NA	NA	<24 hours	73.7463	1	0	0	5	0	0	0	0	1	0	1	0	1	1	1	0	1	0	1	1	0	0	1	1	0	1	1	1	1	1	0	0	1	0	0	0	0	0
1003681	Johor	Private	Urban	1968	Individual	Sole proprietor	0	NA	NA	<24 hours	18.5841	1	1	0	1	0	0	0	0	1	0	1	0	1	1	0	0	0	1	1	1	0	0	1	1	0	1	1	0	0	1	0	0	1	1	0	0	0	0
1003694	Johor	Private	Urban	2001	Group	Sole proprietor	0	NA	NA	<24 hours	13.6165	2	0	0	1	0	0	1	0	1	0	1	1	1	1	1	0	1	1	1	1	0	0	1	1	0	1	1	1	1	1	0	0	1	1	0	0	0	0
1003715	Johor	Private	Rural	1995	Individual	Sole proprietor	0	NA	NA	<24 hours	9.73451	1	0	0	2	0	0	0	0	1	0	0	0	1	1	1	0	1	0	0	1	0	0	1	0	0	0	1	0	1	1	0	0	0	0	0	0	0	0
1003723	Johor	Private	Urban	1994	Individual	Sole proprietor	0	NA	NA	<24 hours	32.3009	1	0	0	5	0	0	0	0	1	0	0	1	1	1	1	0	1	1	1	1	1	0	1	1	0	1	1	0	1	1	0	0	1	0	0	0	0	0
1003743	Johor	Private	Urban	1975	Individual	Sole proprietor	0	NA	NA	<24 hours	10.767	1	0	0	1	0	0	1	0	1	0	1	0	1	1	1	0	1	0	1	1	1	0	1	1	0	1	1	0	1	1	0	1	1	1	0	0	0	0
1003753	Johor	Private	Urban	1989	Individual	Sole proprietor	0	NA	NA	<24 hours	35.3982	1	0	0	3	0	0	0	0	1	0	1	0	1	1	0	0	1	0	0	1	0	0	1	1	0	1	1	1	1	2	0	0	1	0	0	0	0	0
1003777	Johor	Private	Urban	1978	Individual	Sole proprietor	0	NA	NA	<24 hours	53.8348	1	0	0	7	0	0	1	0	1	1	1	0	1	1	1	0	1	1	1	1	1	1	1	1	1	1	1	1	1	1	0	1	1	1	0	0	0	0
1003780	Johor	Private	Urban	1994	Group	Sole proprietor	0	NA	NA	<24 hours	33.9823	2	0	0	4	0	0	0	0	1	0	0	1	1	1	1	0	1	1	1	1	0	0	1	0	0	0	1	0	1	1	0	1	1	1	0	0	0	0
1003824	Johor	Private	Urban	1994	Individual	Sole proprietor	0	NA	NA	24 hours	30.1475	1	0	0	7	0	0	0	0	1	0	0	1	1	1	1	0	1	1	1	1	1	0	1	0	0	0	1	1	1	1	0	0	1	0	0	0	0	0
1003831	Johor	Private	Urban	1993	Individual	Sole proprietor	0	NA	NA	<24 hours	38.5044	1	0	0	4	0	0	0	0	1	0	0	0	1	1	1	0	1	1	1	1	0	0	1	1	1	1	1	0	1	2	0	0	1	1	0	0	0	0
1003885	Johor	Private	Urban	2000	Individual	Sole proprietor	0	NA	NA	<24 hours	70.7965	2	0	0	4	0	0	0	0	0	0	1	0	1	1	1	0	0	0	1	1	0	0	1	1	0	1	1	0	2	2	0	1	1	1	0	0	0	0
1003889	Johor	Private	Urban	1988	Individual	Sole proprietor	0	NA	NA	<24 hours	19.3805	1	0	0	2	0	0	0	0	1	0	1	0	1	1	1	0	1	0	1	1	1	1	1	1	0	1	1	1	1	1	0	0	1	1	0	0	0	0
1003903	Johor	Private	Urban	1981	Individual	Sole proprietor	0	NA	NA	<24 hours	12.7434	1	1	0	9	0	0	0	0	1	0	1	0	1	1	1	0	0	0	0	1	1	0	1	1	1	1	1	1	1	1	0	1	1	1	0	0	0	0
1003935	Johor	Private	Urban	1989	Individual	Sole proprietor	0	NA	NA	<24 hours	26.5487	1	0	0	4	0	0	1	0	0	0	0	0	1	1	0	0	0	1	1	1	0	0	0	0	0	0	1	1	1	2	0	1	1	1	0	0	0	0
1003943	Johor	Private	Urban	1995	Individual	Sole proprietor	0	NA	NA	<24 hours	35.2006	1	0	0	4	0	0	0	0	1	0	0	0	1	1	1	0	1	1	0	1	0	0	1	1	1	1	1	1	1	1	0	0	1	1	0	0	0	0
1004005	Johor	Private	Rural	1995	Individual	Sole proprietor	0	NA	NA	<24 hours	33.4307	1	0	3	0	0	0	0	0	1	0	1	1	1	1	1	0	0	0	1	1	0	0	1	1	0	1	1	1	1	1	0	10	1	1	0	0	0	0
1004010	Johor	Private	Urban	2001	Individual	Sole proprietor	0	NA	NA	<24 hours	24.1003	1	0	0	2	0	0	0	0	0	0	0	0	1	1	1	0	1	1	1	1	0	0	1	0	0	0	1	0	1	1	0	1	1	1	0	0	0	0
1004022	Johor	Private	Urban	1995	Individual	Sole proprietor	0	NA	NA	<24 hours	36.8732	1	0	0	2	0	0	1	0	1	0	1	1	1	1	1	0	1	1	1	1	0	0	1	1	0	1	1	0	2	1	0	0	1	1	0	0	0	0
1004068	Kedah	Private	Urban	1996	Individual	Sole proprietor	0	NA	NA	<24 hours	40	2	0	0	4	0	0	1	0	1	0	1	1	1	1	1	0	1	0	0	1	0	0	1	1	1	1	1	1	1	1	0	1	1	1	0	0	0	0
1004078	Kedah	Private	Urban	1979	Individual	Sole proprietor	0	NA	NA	<24 hours	25.8407	1	0	0	3	0	0	1	0	1	1	1	1	1	1	1	0	1	1	1	1	1	0	1	1	1	1	1	1	1	2	1	0	1	1	0	0	0	0
1004095	Kedah	Private	Urban	1987	Individual	Sole proprietor	0	NA	NA	<24 hours	53.8348	1	0	0	3	0	0	0	0	1	0	0	0	1	1	0	0	1	1	1	1	0	0	1	1	0	1	1	0	1	1	0	0	1	1	0	0	0	0
1004098	Kedah	Private	Urban	1996	Individual	Sole proprietor	0	NA	NA	<24 hours	64.6018	1	0	0	4	0	0	0	0	1	0	1	0	1	1	1	0	1	0	0	1	1	0	1	1	1	0	1	0	2	2	0	1	1	1	0	0	0	0
1004105	Kedah	Private	Urban	1995	Individual	Sole proprietor	0	NA	NA	<24 hours	44.2478	1	0	0	6	0	0	1	0	0	0	0	0	1	1	1	0	1	1	1	1	0	0	1	1	1	1	1	1	2	2	0	0	1	1	0	0	0	1
1004118	Kedah	Private	Urban	1988	Individual	Sole proprietor	0	NA	NA	<24 hours	44.2478	1	0	0	4	0	0	1	0	1	1	1	0	1	1	1	0	1	0	1	1	1	1	1	1	1	1	1	1	1	1	1	0	1	1	0	0	0	0
1004142	Kedah	Private	Urban	2000	Individual	Sole proprietor	0	NA	NA	<24 hours	64.6018	1	0	0	4	0	0	0	0	1	0	0	0	1	1	0	0	1	1	1	1	0	0	1	1	1	1	1	1	2	1	0	0	1	0	0	0	0	0
1004148	Kelantan	Private	Urban	1983	Individual	Sole proprietor	0	NA	NA	<24 hours	99.4277	1	0	0	10	0	0	1	0	1	0	1	1	1	1	1	0	1	1	1	1	1	1	1	1	1	1	1	10	2	3	0	2	1	2	0	0	0	0
1004160	Kelantan	Private	Urban	1929	Individual	Corporate body	0	NA	NA	<24 hours	26.5487	1	0	0	4	0	0	1	0	1	0	1	1	1	1	1	0	1	1	1	1	0	0	1	1	0	1	1	1	1	2	0	1	1	1	0	0	0	0
1004162	Kelantan	Private	Urban	1978	Individual	Sole proprietor	0	NA	NA	<24 hours	44.2478	1	0	0	5	0	0	1	0	1	0	1	1	1	1	1	0	1	1	1	1	1	1	1	1	1	1	1	4	1	5	0	0	1	1	0	0	0	0
1004178	Kelantan	Private	Urban	1985	Individual	Sole proprietor	0	NA	NA	<24 hours	53.8348	1	0	0	4	0	0	0	0	1	0	0	1	1	1	1	0	1	0	0	1	0	0	1	0	0	0	1	0	1	1	0	0	1	0	0	0	0	0
1004193	WP Kuala Lumpur	Private	Urban	2001	Group	Partnership	0	NA	NA	<24 hours	107.67	4	0	0	4	0	0	0	0	1	0	1	1	1	1	1	0	1	1	0	1	0	0	1	1	0	1	1	1	2	2	1	0	1	1	0	0	0	0
1004210	WP Kuala Lumpur	Private	Urban	1997	Individual	Sole proprietor	0	NA	NA	<24 hours	22.0649	1	0	0	1	0	0	1	0	1	0	1	0	1	1	1	0	1	1	1	1	1	1	1	1	1	1	1	3	2	1	0	0	1	1	0	0	0	0
1004233	WP Kuala Lumpur	Private	Urban	2001	Group	Partnership	0	NA	NA	<24 hours	64.6018	3	0	0	9	0	0	0	0	1	1	1	1	1	1	1	0	1	1	1	1	1	0	1	1	1	1	1	3	2	3	0	1	1	1	0	0	0	0
1004236	WP Kuala Lumpur	Private	Urban	1984	Group	Sole proprietor	0	NA	NA	<24 hours	86.1357	2	0	0	9	0	0	0	0	1	1	1	0	1	1	1	0	1	1	1	1	1	0	1	1	1	1	1	0	1	1	0	1	1	0	0	1	1	1
1004275	WP Kuala Lumpur	Private	Urban	2000	Individual	Sole proprietor	0	NA	NA	<24 hours	32.3009	1	0	0	2	0	0	0	0	1	0	1	0	1	1	0	0	0	1	0	1	0	0	0	0	0	0	1	0	0	0	0	0	0	0	0	0	0	0
1004352	WP Kuala Lumpur	Private	Urban	1988	Group	Sole proprietor	0	NA	NA	<24 hours	10.6195	2	0	0	2	0	0	0	0	0	0	0	0	1	1	1	0	1	0	0	1	0	0	1	0	0	0	1	0	1	1	0	0	0	1	0	0	0	0
1004359	WP Kuala Lumpur	Private	Urban	1980	Group	Sole proprietor	0	NA	NA	<24 hours	25.4867	2	0	0	5	0	0	0	0	1	0	1	1	1	1	1	0	1	1	1	1	1	1	1	1	0	1	1	1	1	1	0	0	1	1	0	0	0	0
1004413	WP Kuala Lumpur	Private	Urban	1999	Individual	Sole proprietor	0	NA	NA	<24 hours	32.3009	3	0	0	5	0	0	0	0	1	0	0	0	1	1	1	0	1	1	1	1	0	1	1	1	0	1	1	1	2	1	0	0	1	1	0	0	0	0
1004423	WP Kuala Lumpur	Private	Urban	1997	Individual	Sole proprietor	0	NA	NA	<24 hours	20.649	1	0	0	1	0	0	0	0	1	0	0	0	1	1	0	0	0	1	1	1	0	0	1	1	0	1	1	0	1	1	0	1	1	1	0	0	0	0
1004440	WP Kuala Lumpur	Private	Urban	1984	Individual	Sole proprietor	0	NA	NA	<24 hours	26.9174	1	0	0	2	0	0	0	0	1	1	0	0	1	1	1	0	1	1	1	1	0	1	1	1	1	1	1	0	1	1	0	0	1	1	0	0	0	0
1004503	WP Kuala Lumpur	Private	Urban	1996	Individual	Sole proprietor	0	NA	NA	<24 hours	25.9587	1	0	0	3	0	0	0	0	1	0	1	0	1	1	1	0	1	1	1	1	0	0	1	1	1	1	1	1	1	1	1	1	1	1	0	0	0	0
1004545	WP Kuala Lumpur	Private	Urban	2001	Individual	Sole proprietor	0	NA	NA	<24 hours	43.0678	1	0	0	4	0	0	0	0	1	0	1	0	1	1	1	0	1	1	1	1	0	0	1	0	0	0	1	1	2	2	0	0	1	0	0	0	0	0
1004571	Melaka	Private	Urban	1994	Group	Partnership	0	NA	NA	24 hours	100.885	2	0	0	9	0	0	0	0	1	0	0	0	1	1	1	0	1	1	1	1	0	0	1	1	1	1	1	2	2	2	0	0	1	1	0	0	1	1
1004574	Melaka	Private	Urban	1984	Individual	Sole proprietor	0	NA	NA	<24 hours	27.1917	1	0	0	5	0	0	0	0	1	0	1	0	1	1	0	0	1	0	0	1	0	0	1	1	0	1	1	1	1	2	0	1	1	1	0	0	0	0
1004586	Melaka	Private	Urban	2002	Individual	Sole proprietor	0	NA	NA	<24 hours	7.9646	1	0	0	1	0	0	0	0	1	0	1	0	1	1	1	0	1	1	1	1	0	0	1	1	0	1	1	1	1	1	0	0	1	1	0	0	0	0
1004645	Melaka	Private	Urban	2003	Group	Corporate body	0	NA	NA	<24 hours	13.1976	3	0	0	1	0	0	0	0	1	0	1	0	1	1	0	0	1	1	0	1	0	0	1	1	1	1	1	1	1	1	0	1	1	0	0	0	0	0
1004692	Negeri Sembilan	Private	Urban	1973	Individual	Sole proprietor	0	NA	NA	<24 hours	43.0678	2	0	0	6	0	0	0	0	1	0	1	0	1	1	0	0	1	1	1	1	0	1	1	0	0	0	1	0	1	1	0	1	1	0	0	0	0	0
1004696	Negeri Sembilan	Private	Urban	1993	Individual	Sole proprietor	0	NA	NA	<24 hours	12.9204	1	0	0	2	0	0	0	0	1	0	1	0	1	1	0	0	1	1	1	1	0	0	1	1	0	1	1	0	1	1	0	1	1	1	0	0	0	0
1004742	Negeri Sembilan	Private	Rural	1984	Individual	Partnership	0	NA	NA	<24 hours	46.0177	1	0	0	4	0	0	0	0	1	0	1	0	1	1	1	0	1	0	1	1	0	0	1	1	0	1	1	0	1	1	0	0	0	0	0	0	0	1
1004763	Negeri Sembilan	Private	Rural	1996	Individual	Sole proprietor	0	NA	NA	<24 hours	64.6018	1	0	0	3	0	0	0	0	1	0	0	0	1	1	1	0	1	1	1	1	0	0	1	1	0	1	1	1	1	1	0	1	1	0	0	0	0	0
1004777	Negeri Sembilan	Private	Rural	1994	Individual	Sole proprietor	0	NA	NA	<24 hours	48.7552	1	0	0	5	0	0	0	0	1	0	1	0	1	1	1	0	1	1	1	1	0	0	1	1	0	1	1	0	1	1	0	0	1	1	0	0	0	0
1004789	Negeri Sembilan	Private	Urban	1980	Individual	Sole proprietor	0	NA	NA	<24 hours	10.767	1	0	0	1	0	0	0	0	1	0	0	0	1	1	0	0	0	0	0	1	0	0	1	0	0	0	1	0	1	1	0	0	1	1	0	0	0	0
1004823	Pahang	Private	Rural	1985	Individual	Sole proprietor	0	NA	NA	<24 hours	53.0973	1	0	0	3	0	0	0	0	1	1	1	0	1	1	1	0	1	1	1	1	0	0	1	1	1	1	1	1	1	1	0	1	1	1	0	0	0	1
1004834	Pahang	Private	Urban	2004	Individual	Sole proprietor	0	NA	NA	<24 hours	52.1622	1	0	0	5	0	0	1	0	1	0	1	0	1	1	1	0	1	0	1	1	1	0	1	1	0	1	1	0	2	5	0	0	1	1	0	0	0	0
1004885	Pahang	Private	Urban	1997	Group	Corporate body	0	NA	NA	<24 hours	44.2478	6	0	0	3	0	0	0	0	1	0	0	0	1	1	1	0	1	1	1	1	0	0	1	1	0	1	1	0	1	1	0	0	1	1	0	0	0	0
1004886	Pahang	Private	Urban	2000	Group	Corporate body	0	NA	NA	<24 hours	58.9971	6	0	0	3	0	0	0	0	1	0	0	0	1	1	1	0	1	1	1	1	1	0	1	1	0	1	1	0	1	1	0	0	1	1	0	0	0	0
1004899	Pahang	Private	Urban	1985	Individual	Sole proprietor	0	NA	NA	<24 hours	32.3009	1	0	0	2	0	0	0	0	1	0	1	0	1	1	0	0	0	0	0	1	0	0	0	0	0	0	1	0	1	1	0	0	1	0	0	0	0	0
1004900	Pahang	Private	Urban	1992	Individual	Sole proprietor	0	NA	NA	<24 hours	77.295	1	1	0	8	0	0	0	0	1	1	0	1	1	1	1	0	1	1	1	1	1	0	1	1	1	1	1	3	2	2	0	1	1	1	0	0	1	1
1004905	Pahang	Private	Urban	1994	Group	Sole proprietor	0	NA	NA	<24 hours	43.0678	2	0	0	6	0	0	0	0	0	0	1	0	1	1	1	0	1	1	1	1	0	0	1	1	1	1	1	1	1	1	0	0	1	0	0	0	0	0
1004925	Perak	Private	Urban	1993	Group	Partnership	0	NA	NA	<24 hours	20.649	2	0	0	4	0	0	0	0	1	0	1	0	1	1	1	0	1	1	1	1	0	0	1	1	0	1	1	1	1	1	0	0	1	1	0	0	0	0
1004927	Perak	Private	Urban	1981	Individual	Sole proprietor	0	NA	NA	<24 hours	43.0678	1	0	0	4	0	0	1	0	1	1	1	0	1	1	0	0	1	1	1	1	0	0	1	1	1	1	1	0	1	0	0	1	1	1	0	0	0	0
1004962	Perak	Private	Urban	1978	Individual	Sole proprietor	0	NA	NA	<24 hours	16.1504	1	0	0	2	0	0	0	0	1	0	1	0	1	1	1	0	1	0	1	1	0	0	1	1	0	1	1	0	2	1	0	0	0	1	0	0	0	0
1004999	Perak	Private	Urban	2001	Group	Partnership	0	NA	NA	<24 hours	53.0973	2	0	0	5	0	0	0	0	1	0	1	0	1	1	1	0	1	1	1	1	0	1	1	1	0	1	1	2	2	2	0	1	1	1	0	0	0	0
1005094	Perak	Private	Urban	1985	Individual	Corporate body	0	NA	NA	24 hours	74.3363	4	0	0	4	0	0	1	0	1	1	1	1	1	1	1	0	1	1	1	1	1	1	1	1	1	1	1	1	1	1	0	0	1	1	0	0	0	0
1005099	Perak	Private	Urban	1976	Individual	Sole proprietor	0	NA	NA	<24 hours	43.0678	1	0	0	3	0	0	0	0	0	0	0	0	1	1	0	0	0	0	0	1	0	0	1	1	1	1	1	2	1	2	0	0	1	0	0	0	0	0
1005100	Perak	Private	Urban	1982	Group	Partnership	0	NA	NA	<24 hours	33.2596	3	0	0	4	0	0	0	0	1	0	1	1	1	1	0	0	0	1	1	1	1	0	1	1	0	1	1	1	1	1	0	0	1	1	0	0	0	0
1005120	Perlis	Private	Urban	1984	Group	Partnership	0	NA	NA	<24 hours	86.1357	2	2	0	10	0	0	0	0	1	0	1	1	1	1	1	0	1	1	1	1	1	0	1	1	0	1	1	1	2	3	0	0	1	2	0	0	0	0
1005189	Pulau Pinang	Private	Urban	1977	Individual	Corporate body	0	NA	NA	<24 hours	26.5487	1	0	0	2	0	0	0	0	1	1	0	0	1	1	1	0	1	1	1	1	0	0	1	1	1	1	1	1	1	2	0	0	0	1	0	0	0	0
1005192	Pulau Pinang	Private	Urban	1987	Group	Sole proprietor	0	NA	NA	<24 hours	46.0177	2	0	0	5	0	0	1	0	1	0	1	0	1	1	1	0	1	1	0	1	0	0	1	1	0	1	1	0	1	1	0	1	1	1	0	0	0	0
1005202	Pulau Pinang	Private	Urban	2001	Individual	Partnership	0	NA	NA	<24 hours	29.174	1	0	0	3	0	0	0	0	1	0	1	0	1	1	1	0	1	1	1	1	0	0	1	1	0	1	1	0	1	1	0	0	1	0	0	0	0	0
1005212	Pulau Pinang	Private	Urban	2003	Individual	Partnership	0	NA	NA	<24 hours	64.6018	1	0	0	4	0	0	1	0	1	0	1	0	1	1	1	0	1	0	1	1	1	0	1	1	0	1	1	0	1	1	0	0	1	0	0	0	0	0
1005222	Pulau Pinang	Private	Urban	1997	Individual	Sole proprietor	0	NA	NA	<24 hours	28.0236	1	0	0	2	0	0	0	0	1	0	1	0	1	1	0	0	1	0	1	1	1	0	1	1	0	1	1	1	1	1	0	1	1	1	0	0	0	0
1005242	Pulau Pinang	Private	Urban	2001	Individual	Sole proprietor	0	NA	NA	<24 hours	53.2743	1	0	0	6	0	0	0	0	1	0	0	0	1	1	0	0	1	0	0	1	1	0	1	1	0	1	1	1	1	1	0	0	1	1	0	0	0	0
1005265	Pulau Pinang	Private	Urban	1991	Individual	Sole proprietor	0	NA	NA	<24 hours	18.5398	1	0	0	2	0	0	0	0	0	0	0	1	1	1	0	0	0	0	1	1	0	0	1	0	0	0	1	1	1	1	0	1	1	1	0	0	0	0
1005269	Pulau Pinang	Private	Urban	1998	Group	Corporate body	0	NA	NA	<24 hours	43.8053	2	0	0	4	0	0	0	0	1	0	1	1	1	1	1	0	1	1	1	1	0	0	1	1	0	1	1	2	1	2	0	0	1	1	0	0	0	0
1005276	Pulau Pinang	Private	Urban	1997	Individual	Sole proprietor	0	NA	NA	<24 hours	43.0678	1	0	0	3	0	0	1	0	1	0	1	0	1	1	0	0	1	0	0	1	0	0	1	1	0	1	1	1	2	2	0	1	1	0	0	0	0	0
1005278	Pulau Pinang	Private	Urban	1974	Individual	Corporate body	0	NA	NA	<24 hours	76.6549	1	0	0	4	0	0	0	0	1	0	0	1	1	1	1	0	1	1	1	1	0	0	1	1	1	1	1	1	1	1	0	0	1	1	0	0	0	0
1005280	Pulau Pinang	Private	Urban	2000	Individual	Sole proprietor	0	NA	NA	<24 hours	41.8879	1	1	0	0	0	0	0	0	0	0	0	1	1	1	0	0	0	1	0	1	0	0	1	0	0	0	1	0	1	1	0	0	0	0	0	0	0	0
1005299	Pulau Pinang	Private	Urban	1998	Individual	Sole proprietor	0	NA	NA	<24 hours	44.2478	1	0	0	3	0	0	0	0	0	0	0	0	1	1	1	0	1	1	1	1	0	0	1	0	0	0	1	0	1	1	0	0	1	1	0	0	0	0
1005306	Pulau Pinang	Private	Urban	1987	Group	Corporate body	0	NA	NA	<24 hours	44.2478	2	0	0	4	0	0	0	0	0	0	1	1	1	1	1	0	1	1	1	1	1	1	1	1	0	1	1	1	1	1	0	1	1	1	0	0	0	0
1005350	Sabah	Private	Urban	2009	Individual	Sole proprietor	0	NA	NA	<24 hours	23.3038	1	0	0	4	0	0	1	0	1	0	0	1	1	1	1	0	1	1	1	1	1	1	1	1	0	1	1	1	1	2	0	0	1	0	0	0	0	0
1005371	Sabah	Private	Urban	1991	Individual	Sole proprietor	0	NA	NA	<24 hours	53.0973	1	0	0	7	0	0	0	0	1	0	0	1	1	1	1	0	1	0	1	1	0	0	1	1	0	1	1	1	3	1	0	1	1	1	0	0	0	0
1005398	Sabah	Private	Urban	2005	Group	Sole proprietor	0	NA	NA	24 hours	88.4956	2	0	0	9	0	0	0	0	1	0	1	0	1	1	1	0	1	1	1	1	0	0	1	1	1	1	1	0	1	2	0	1	1	0	0	0	0	0
1005407	Sabah	Private	Urban	1994	Group	Corporate body	0	NA	NA	24 hours	86.1357	5	0	0	14	0	0	0	0	1	0	0	1	1	1	1	0	1	1	1	1	1	0	1	0	0	0	1	0	2	1	0	1	1	1	0	0	0	0
1005421	Sabah	Private	Urban	1978	Group	Sole proprietor	0	NA	NA	<24 hours	173.419	2	0	0	8	0	0	0	0	1	1	1	1	1	1	1	0	1	1	1	1	0	0	1	1	1	1	1	1	1	2	0	0	1	1	0	0	0	0
1005444	Sabah	Private	Urban	1992	Individual	Sole proprietor	0	NA	NA	<24 hours	23.0088	1	0	0	3	0	0	0	0	1	0	0	0	1	1	1	0	1	1	1	1	0	0	1	1	0	1	1	1	1	2	0	0	1	1	0	0	0	0
1005455	Sabah	Private	Urban	2001	Individual	Sole proprietor	0	NA	NA	<24 hours	53.6873	1	0	0	3	0	0	0	0	1	0	0	0	1	1	1	0	1	1	1	1	1	0	1	1	0	1	1	1	1	1	0	1	1	0	0	0	0	0
1005459	Sabah	Private	Urban	1998	Group	Sole proprietor	0	NA	NA	<24 hours	31.3038	2	0	0	7	0	0	0	0	1	0	1	1	1	1	1	0	1	0	1	1	0	0	1	1	0	1	1	1	1	1	0	0	1	0	0	0	0	0
1005480	Sabah	Private	Urban	1998	Individual	Sole proprietor	0	NA	NA	<24 hours	43.0678	1	0	0	6	0	0	0	0	1	0	0	0	1	1	1	0	1	0	0	1	0	0	1	1	1	1	1	1	2	1	0	0	1	0	0	0	0	0
1005504	Sabah	Private	Urban	2000	Individual	Sole proprietor	0	NA	NA	<24 hours	2.89086	1	0	0	2	0	0	1	0	1	0	1	1	1	1	1	0	1	1	1	1	1	1	1	1	0	1	1	1	1	0	0	1	1	1	0	0	0	0
1005510	Sabah	Private	Urban	1986	Group	Sole proprietor	0	NA	NA	<24 hours	47.0796	3	0	0	8	0	0	1	0	1	0	1	1	1	1	1	0	1	1	1	1	1	1	1	1	0	1	1	5	5	0	0	0	3	3	0	0	0	0
1005519	Sabah	Private	Urban	1990	Group	Sole proprietor	0	NA	NA	24 hours	64.6018	2	0	0	6	0	0	0	0	1	0	1	0	1	1	1	0	1	1	0	1	0	0	1	1	0	1	1	0	1	1	0	0	1	0	0	0	0	0
1005553	Sarawak	Private	Urban	1998	Individual	Sole proprietor	0	NA	NA	<24 hours	32.3009	1	1	0	2	0	0	0	0	1	0	1	0	1	1	1	0	0	1	1	1	0	0	1	1	0	1	1	1	2	3	1	0	1	1	0	0	0	0
1005575	Sarawak	Private	Urban	2007	Individual	Sole proprietor	0	NA	NA	<24 hours	64.6018	1	1	0	3	0	0	0	0	1	0	1	0	1	1	1	0	1	1	1	1	0	0	1	1	0	1	1	1	2	2	0	0	1	1	0	0	0	0
1005591	Selangor	Private	Urban	1997	Individual	Sole proprietor	0	NA	NA	<24 hours	53.8348	1	0	0	3	0	0	0	0	1	0	1	0	1	1	1	0	1	1	1	1	0	0	1	1	1	1	1	0	1	1	0	0	1	1	0	0	0	0
1005593	Selangor	Private	Urban	1995	Individual	Sole proprietor	0	NA	NA	<24 hours	32.3009	3	0	0	4	0	0	0	0	1	0	1	0	1	1	1	0	1	0	0	1	0	0	1	1	0	1	1	0	1	2	1	0	1	1	0	0	0	0
1005602	Selangor	Private	Urban	1980	Individual	Sole proprietor	0	NA	NA	<24 hours	11.705	1	1	0	1	0	0	0	0	1	1	0	0	1	1	1	0	0	0	0	1	0	0	0	1	1	1	1	0	0	1	0	0	0	1	0	0	0	0
1005606	Selangor	Private	Urban	1984	Individual	Sole proprietor	0	NA	NA	<24 hours	18.6077	1	0	0	2	0	0	0	0	1	0	1	0	1	1	1	0	1	1	1	1	0	0	1	1	1	1	1	2	1	1	0	0	1	1	0	0	0	0
1005623	Selangor	Private	Urban	1992	Individual	Sole proprietor	0	NA	NA	<24 hours	2.61947	1	0	0	0	0	0	0	0	1	1	1	0	0	1	1	0	1	1	1	1	1	0	1	1	0	1	1	0	0	0	0	0	0	0	0	0	0	0
1005649	Selangor	Private	Urban	1995	Individual	Sole proprietor	0	NA	NA	<24 hours	33.2596	1	0	0	5	0	0	0	0	1	0	0	0	1	1	1	0	1	1	1	1	0	0	1	1	0	1	1	0	1	1	0	1	1	1	0	0	0	0
1005683	Selangor	Private	Urban	1989	Individual	Sole proprietor	0	NA	NA	<24 hours	27.0501	1	0	0	2	0	0	1	0	1	0	0	0	1	1	1	0	1	1	1	1	1	0	1	1	0	1	1	0	1	1	0	0	1	1	0	0	0	0
1005684	Selangor	Private	Urban	1991	Individual	Sole proprietor	0	NA	NA	<24 hours	53.8348	1	0	0	3	0	0	0	0	1	0	0	0	1	1	0	0	0	1	0	1	1	0	1	1	0	1	1	0	1	1	0	0	1	1	0	0	0	0
1005702	Selangor	Private	Urban	1976	Individual	Sole proprietor	0	NA	NA	<24 hours	23.5988	1	0	0	3	0	0	0	0	0	0	1	0	1	1	0	0	0	1	1	1	0	0	1	1	0	1	1	0	1	3	0	0	1	1	0	0	0	0
1005707	Selangor	Private	Rural	1997	Individual	Sole proprietor	0	NA	NA	24 hours	64.6018	2	1	0	11	0	0	1	0	1	0	1	1	1	1	1	0	1	1	1	1	1	1	1	1	0	1	1	1	2	2	0	1	1	1	0	0	0	0
1005729	Selangor	Private	Urban	2006	Group	Sole proprietor	0	NA	NA	<24 hours	31.8584	3	0	0	4	0	0	0	0	1	0	1	0	1	1	1	0	1	1	1	1	0	0	1	1	0	1	1	0	1	1	0	0	0	0	0	0	0	0
1005778	Selangor	Private	Urban	1983	Individual	Sole proprietor	0	NA	NA	<24 hours	32.3009	1	0	0	1	0	0	0	0	1	0	0	0	1	1	1	0	1	1	1	1	0	0	1	1	0	1	1	0	1	1	0	0	1	1	0	0	0	0
1005810	Selangor	Private	Urban	1987	Individual	Sole proprietor	0	NA	NA	<24 hours	21.5339	2	0	0	2	0	0	1	0	1	0	1	0	1	1	1	0	1	0	0	1	1	0	1	0	0	0	1	0	1	1	0	1	0	1	0	0	0	0
1005818	Selangor	Private	Urban	1984	Group	Corporate body	0	NA	NA	24 hours	107.67	3	0	0	7	0	0	0	0	1	1	0	0	1	1	1	0	1	1	1	1	1	1	1	1	1	1	1	1	2	1	0	0	1	1	0	0	0	0
1005873	Selangor	Private	Urban	1972	Group	Sole proprietor	0	NA	NA	<24 hours	18.0442	2	1	0	3	0	0	0	0	1	0	0	1	1	1	0	0	0	1	0	1	0	0	1	0	0	0	1	1	0	2	0	1	1	0	0	0	0	0
1005889	Selangor	Private	Urban	2004	Individual	Sole proprietor	0	NA	NA	<24 hours	49.3451	1	0	0	4	0	0	0	0	1	0	1	0	1	1	1	0	1	1	1	1	0	0	1	1	0	1	1	0	1	1	0	0	1	1	0	0	0	0
1005930	Selangor	Private	Urban	2004	Group	Sole proprietor	0	NA	NA	<24 hours	53.8348	2	0	0	5	0	0	0	0	1	0	0	1	1	1	1	0	0	1	1	1	0	0	1	1	0	1	1	0	1	1	0	0	1	1	0	0	0	0
1005941	Selangor	Private	Urban	2004	Individual	Sole proprietor	0	NA	NA	<24 hours	21.2389	1	0	0	2	0	0	0	0	0	0	0	0	1	1	1	0	1	1	1	1	0	0	1	1	0	1	1	0	1	1	0	0	1	0	0	0	0	0
1005998	Selangor	Private	Urban	1995	Individual	Sole proprietor	0	NA	NA	<24 hours	53.8348	1	0	0	4	0	0	0	0	0	0	0	0	1	1	0	0	0	0	0	1	1	0	1	0	0	0	1	1	2	2	0	0	1	1	0	0	0	0
1006014	Selangor	Private	Urban	2006	Individual	Sole proprietor	0	NA	NA	<24 hours	22.5369	1	0	0	3	0	0	0	0	0	0	0	0	1	1	1	0	1	1	1	1	0	0	1	1	0	1	1	0	1	1	0	0	1	1	0	0	0	0
1006018	Selangor	Private	Urban	1995	Individual	Sole proprietor	0	NA	NA	<24 hours	64.6018	1	1	0	3	0	0	1	0	1	1	1	1	1	1	1	0	1	1	1	1	1	1	1	1	1	1	1	1	2	2	1	1	1	1	0	1	0	0
1006050	Selangor	Private	Urban	1998	Individual	Sole proprietor	0	NA	NA	<24 hours	43.0678	1	1	0	4	0	0	1	0	1	0	1	0	1	1	1	0	1	1	1	1	0	1	1	1	0	1	1	1	1	2	0	1	1	1	0	0	0	0
1006054	Selangor	Private	Urban	2000	Group	Partnership	0	NA	NA	<24 hours	48.6726	2	0	0	7	0	0	0	0	1	0	0	0	1	1	1	0	1	1	1	1	1	0	1	1	0	1	1	1	1	1	0	0	1	1	0	0	0	0
1006067	Selangor	Private	Urban	2003	Individual	Corporate body	0	NA	NA	<24 hours	58.9971	2	0	0	4	0	0	0	0	1	0	1	1	1	1	1	0	1	1	1	1	0	0	1	1	0	1	1	1	2	2	1	1	1	1	0	0	0	0
1006092	Selangor	Private	Urban	1985	Individual	Sole proprietor	0	NA	NA	<24 hours	26.5487	1	0	0	5	1	0	1	0	1	1	0	0	1	1	1	0	1	1	1	1	0	1	1	1	1	1	1	0	1	1	0	0	1	1	0	0	0	0
1006095	Selangor	Private	Urban	2002	Individual	Corporate body	0	NA	NA	<24 hours	21.764	2	0	0	2	0	0	0	0	1	0	0	0	1	1	1	0	1	1	1	1	0	1	1	1	0	1	1	0	1	1	0	0	1	1	0	0	0	0
1006109	Selangor	Private	Urban	1996	Group	Sole proprietor	0	NA	NA	<24 hours	86.1357	2	0	0	6	0	0	0	0	1	1	1	0	1	1	1	0	1	1	1	1	1	0	1	1	1	0	1	0	1	1	0	0	1	0	0	1	1	1
1006142	Selangor	Private	Urban	1995	Individual	Partnership	0	NA	NA	<24 hours	18.4071	1	0	0	4	0	0	1	0	1	0	1	0	1	1	1	0	0	0	1	1	1	0	1	1	0	1	1	0	1	1	0	0	1	1	0	0	0	0
1006156	Selangor	Private	Urban	1955	Individual	Sole proprietor	0	NA	NA	<24 hours	7.07965	1	0	0	2	0	0	0	0	1	0	0	0	1	1	0	0	0	0	0	1	0	0	1	1	0	1	1	1	1	1	0	0	1	1	0	0	0	0
1006166	Selangor	Private	Urban	1997	Group	Sole proprietor	0	NA	NA	<24 hours	40.9145	2	0	1	3	0	0	0	0	1	0	1	1	1	1	1	0	0	1	0	1	1	0	1	1	1	1	1	1	1	2	0	0	1	1	0	0	0	0
1006212	Selangor	Private	Urban	1999	Individual	Partnership	0	NA	NA	<24 hours	43.0678	3	0	0	4	0	0	0	0	0	0	0	0	1	1	1	0	1	1	1	1	1	0	1	1	0	1	1	0	1	1	0	0	1	0	0	0	0	0
1006214	Selangor	Private	Urban	1991	Individual	Sole proprietor	0	NA	NA	<24 hours	21.5339	1	0	0	2	0	0	0	0	1	0	1	0	1	1	1	0	1	1	1	1	0	0	1	1	0	1	1	0	1	1	0	0	1	1	0	0	0	0
1006223	Selangor	Private	Rural	2006	Individual	Sole proprietor	0	NA	NA	<24 hours	13.8053	1	0	0	2	0	0	0	0	1	0	1	0	1	1	1	0	1	1	1	1	0	0	1	1	0	1	1	0	1	1	0	0	1	1	0	0	0	0
1006234	Selangor	Private	Urban	1985	Individual	Sole proprietor	0	NA	NA	<24 hours	43.0678	1	0	0	4	0	0	1	0	1	1	0	1	1	1	1	0	0	1	1	1	0	0	1	1	1	1	1	0	1	2	0	0	1	1	0	0	0	0
1006272	Terengganu	Private	Urban	1995	Individual	Sole proprietor	0	NA	NA	<24 hours	43.0678	1	0	0	4	0	0	0	0	1	0	0	0	1	1	0	0	0	0	0	1	0	0	1	1	1	1	1	1	1	1	0	0	0	0	0	0	0	0
1006286	Terengganu	Private	Urban	1982	Individual	Sole proprietor	0	NA	NA	<24 hours	21.5339	1	0	0	3	0	0	0	0	1	1	1	0	1	1	0	0	1	1	1	1	1	1	1	1	1	1	1	0	1	1	0	1	0	1	0	0	0	0
1006294	Terengganu	Private	Urban	2002	Individual	Sole proprietor	0	NA	NA	<24 hours	75.3687	1	0	0	5	0	0	1	0	1	0	0	1	1	1	1	0	1	0	0	1	0	0	1	0	0	0	1	0	3	3	0	5	1	1	0	0	0	0
1006366	Pahang	Public	Rural	2004	NA	NA	1	0	1	NA	103.692	1	6	4	NA	2	1	1	1	1	1	1	1	1	1	1	1	1	1	1	1	0	1	0	1	1	0	1	1	1	3	1	2	2	1	0	1	1	0
1006397	Sabah	Public	Rural	1982	NA	NA	1	1	1	NA	45.5924	0	2	5	NA	1	1	0	1	1	0	0	0	1	1	1	0	1	1	1	1	0	0	1	1	0	1	1	1	1	1	0	8	0	1	0	0	0	0
1006461	Pulau Pinang	Private	Urban	1984	Group	Corporate body	0	NA	NA	<24 hours	26.5487	2	0	0	3	0	0	0	0	0	0	1	0	1	1	1	0	1	1	1	1	0	0	1	1	0	1	1	1	1	1	0	1	1	1	0	0	0	0
1006836	WP Kuala Lumpur	Private	Urban	1986	Individual	Sole proprietor	0	NA	NA	<24 hours	24.7788	1	0	0	4	0	0	0	0	1	0	0	0	1	1	0	0	0	0	0	1	0	0	0	1	0	1	1	3	1	1	0	0	1	1	0	0	0	0
1008851	Sarawak	Public	Urban	1998	NA	NA	1	1	0	NA	431.28	2	3	15	NA	7	3	1	0	1	1	1	0	1	1	1	0	1	1	1	1	0	1	1	1	1	1	1	1	7	4	5	1	1	1	1	1	1	1
1008990	Sarawak	Public	Urban	2005	NA	NA	1	1	0	NA	651.91	4	10	19	NA	10	3	1	1	1	1	0	0	1	1	1	0	1	1	1	1	1	1	1	1	1	0	1	4	5	4	0	4	1	1	2	1	1	1
1008993	Sarawak	Public	Urban	1973	NA	NA	1	1	0	NA	710.9	6	5	11	NA	6	4	0	1	1	1	0	0	1	1	0	0	0	0	0	1	0	1	1	1	1	0	1	0	1	6	0	0	2	1	0	2	1	1
1008995	Sarawak	Public	Urban	1993	NA	NA	1	0	0	NA	369.118	2	12	32	NA	10	2	1	1	1	1	0	0	1	1	1	0	1	1	1	1	0	1	1	1	1	0	1	3	2	2	2	1	1	1	1	1	1	2
1009769	Pulau Pinang	Private	Urban	2005	Individual	Sole proprietor	0	NA	NA	<24 hours	64.6018	1	0	0	3	0	0	1	0	1	0	1	1	1	1	1	0	1	0	1	1	1	1	1	1	0	1	1	1	1	1	0	1	1	1	0	0	0	0
1009785	Terengganu	Public	Rural	1960	NA	NA	1	0	1	NA	189.573	1	6	6	NA	2	0	0	0	1	1	1	0	1	1	1	1	1	1	1	1	0	1	0	1	1	0	1	1	1	1	1	1	1	1	1	1	1	1
1009787	Terengganu	Public	Urban	1979	NA	NA	1	0	1	NA	91.4123	1	8	8	NA	4	1	0	0	1	1	0	0	1	1	1	1	1	1	1	1	0	1	1	1	1	0	1	2	1	4	2	7	1	2	0	1	1	0
1009796	WP Kuala Lumpur	Private	Urban	2007	Group	Partnership	0	NA	NA	24 hours	75.3687	2	2	0	4	0	0	0	0	1	0	1	1	1	1	1	0	1	1	1	1	0	0	0	0	0	0	1	2	2	2	0	0	1	1	0	1	0	0
1010350	Perlis	Private	Urban	2005	Individual	Corporate body	0	NA	NA	<24 hours	66.9027	1	0	0	4	0	0	0	0	1	0	0	0	1	1	0	0	1	0	1	1	0	0	0	1	0	1	1	0	0	1	0	0	1	1	0	0	0	0
1010357	Sarawak	Public	Rural	1995	NA	NA	1	0	1	NA	19.455	0	0	2	NA	1	0	0	0	0	0	0	0	1	1	1	1	1	1	1	0	0	0	0	0	0	0	1	1	2	1	0	1	0	0	0	0	0	0
1010385	Sarawak	Private	Rural	2004	Individual	Sole proprietor	0	NA	NA	<24 hours	29.9322	1	0	0	2	0	0	0	0	1	0	1	0	1	1	1	0	0	0	1	0	0	0	1	1	0	1	1	0	1	1	0	0	1	1	0	0	0	0
1012448	WP Kuala Lumpur	Private	Urban	2008	Individual	Sole proprietor	0	NA	NA	<24 hours	14.8142	1	0	0	2	0	0	0	0	1	0	1	0	1	1	1	0	1	1	1	1	1	1	1	1	0	1	1	1	1	1	0	0	1	1	0	0	0	0
1012515	WP Kuala Lumpur	Private	Urban	2004	Individual	Sole proprietor	0	NA	NA	<24 hours	21.2389	1	4	0	0	0	0	0	0	1	0	0	0	1	1	1	0	0	1	0	1	0	0	1	1	0	1	1	0	1	1	0	0	0	0	0	0	0	0
1012648	WP Kuala Lumpur	Private	Urban	2002	Individual	Sole proprietor	0	NA	NA	<24 hours	4.059	1	0	0	1	0	0	1	0	1	1	1	0	1	1	0	0	0	1	1	1	0	0	0	1	1	0	1	0	0	1	0	1	0	1	0	1	0	0
1012693	WP Kuala Lumpur	Private	Urban	1985	Individual	Sole proprietor	0	NA	NA	<24 hours	28.9086	1	0	0	2	0	0	0	0	1	0	1	0	1	1	0	0	1	1	1	1	1	0	1	1	0	1	1	1	1	0	0	1	0	1	0	0	0	0
1012814	Kedah	Private	Urban	2000	Individual	Sole proprietor	0	NA	NA	<24 hours	21.5339	1	0	0	3	0	0	0	0	1	1	0	0	1	1	0	0	0	0	0	1	1	0	0	1	1	1	1	1	1	1	0	0	1	0	0	0	0	0
1012845	Kedah	Private	Urban	2009	Individual	Sole proprietor	0	NA	NA	<24 hours	32.3009	2	0	0	2	0	0	0	0	1	0	0	0	1	1	1	0	1	1	1	1	0	0	1	1	1	1	1	0	1	1	0	1	1	0	0	0	0	0
1012858	Kedah	Private	Urban	1992	Individual	Sole proprietor	0	NA	NA	<24 hours	21.5339	1	0	0	3	0	0	0	0	1	0	0	0	1	1	0	0	0	0	1	1	0	0	1	0	0	0	1	0	2	2	0	0	0	0	0	0	0	0
1012870	Kedah	Private	Urban	1967	Individual	Sole proprietor	0	NA	NA	<24 hours	2.61947	1	1	0	2	0	0	0	0	1	0	0	0	1	1	0	0	0	0	0	1	0	0	0	1	0	1	1	0	0	0	0	0	0	0	0	0	0	0
1012878	Kedah	Private	Rural	1989	Group	Partnership	0	NA	NA	<24 hours	37.6844	3	0	0	2	0	0	0	0	1	0	1	0	1	1	1	0	1	0	0	1	1	1	1	1	0	1	1	1	1	1	0	0	1	1	0	0	0	0
1012934	Pahang	Private	Urban	2006	Individual	Partnership	0	NA	NA	<24 hours	16.2891	1	0	0	2	0	0	0	0	1	0	1	0	1	1	1	0	1	1	1	1	0	0	1	1	0	1	1	0	1	1	0	0	1	0	0	0	0	0
1012939	Pahang	Private	Urban	2004	Individual	Partnership	0	NA	NA	<24 hours	1.76991	1	0	0	1	0	0	0	0	0	0	1	0	0	0	1	0	0	0	0	1	0	0	0	1	0	1	1	2	2	4	1	2	2	3	0	0	0	0
1012965	Pahang	Private	Urban	1985	Individual	Sole proprietor	0	NA	NA	<24 hours	21.5339	1	0	0	2	0	0	0	0	0	0	0	0	1	1	0	0	0	0	0	0	0	0	0	0	0	0	1	0	0	1	0	0	1	0	0	0	0	0
1012970	Pahang	Private	Rural	2002	Individual	Sole proprietor	0	NA	NA	<24 hours	34.6903	1	0	0	3	0	0	1	0	1	0	1	1	1	1	1	0	1	0	1	1	0	1	1	1	0	1	1	2	3	2	0	0	1	1	0	0	0	0
1013003	Pahang	Private	Urban	1984	Individual	Sole proprietor	0	NA	NA	<24 hours	35.3982	1	0	0	3	0	0	0	0	1	0	1	0	1	1	1	0	1	0	1	1	0	0	1	1	1	0	1	1	1	1	0	1	1	1	0	0	0	1
1013021	Perlis	Private	Rural	2009	Individual	Sole proprietor	0	NA	NA	<24 hours	69.9853	1	0	0	4	0	0	0	0	1	0	1	0	1	1	1	0	1	1	1	1	0	0	1	1	0	1	1	1	3	1	0	0	0	0	0	0	0	0
1013030	Terengganu	Private	Urban	2006	Individual	Sole proprietor	0	NA	NA	<24 hours	27.1386	1	0	0	4	0	0	0	0	1	0	1	1	1	1	1	0	1	1	1	1	0	0	1	1	1	1	1	1	2	2	0	0	1	0	0	0	0	0
1013097	Kelantan	Private	Urban	1984	Individual	Sole proprietor	0	NA	NA	<24 hours	32.3009	1	0	0	4	0	0	0	0	1	0	0	0	1	1	0	0	0	0	0	1	0	0	0	0	0	0	1	1	0	2	0	1	1	1	0	0	0	0
1013107	Kelantan	Private	Urban	1999	Individual	Sole proprietor	0	NA	NA	<24 hours	1.53392	1	0	0	1	0	0	0	0	1	0	1	0	1	1	1	0	1	1	1	1	0	0	1	0	0	0	1	0	1	1	0	0	0	0	0	0	0	0
1013114	Kelantan	Private	Rural	2009	Individual	Sole proprietor	0	NA	NA	<24 hours	44.2478	1	0	0	3	0	0	0	0	1	0	1	0	1	1	1	0	0	0	0	1	0	0	0	1	0	1	1	0	1	3	0	1	1	0	0	0	0	0
1013115	Kelantan	Private	Urban	2009	Individual	Sole proprietor	0	NA	NA	<24 hours	72.9646	1	0	0	4	0	0	0	0	1	0	0	0	1	1	1	0	1	0	0	1	0	1	0	0	0	0	1	1	1	1	0	0	0	1	0	0	0	0
1013116	Kelantan	Private	Rural	1999	Individual	Sole proprietor	0	NA	NA	<24 hours	32.4484	1	0	0	3	0	0	0	0	1	0	1	0	1	1	1	0	1	1	1	1	0	0	0	1	0	1	1	0	1	2	0	0	1	0	0	0	0	0
1013142	Kelantan	Private	Urban	2005	Individual	Sole proprietor	0	NA	NA	<24 hours	22.1357	1	0	0	3	0	0	0	0	1	0	1	0	1	1	1	0	1	0	0	1	1	0	1	1	0	1	1	0	1	2	0	0	1	0	0	0	0	0
1013156	Kelantan	Private	Urban	2009	Individual	Sole proprietor	0	NA	NA	<24 hours	48.4513	1	2	0	4	0	0	0	0	1	0	0	0	1	1	1	0	1	1	0	0	0	0	0	0	0	0	1	0	1	2	0	1	1	1	0	0	0	0
1013222	Johor	Private	Urban	2005	Individual	Sole proprietor	0	NA	NA	<24 hours	53.0973	1	0	0	5	0	0	1	0	1	0	0	0	1	1	1	0	1	1	1	1	0	0	1	1	0	1	1	0	2	2	1	1	1	0	0	0	0	0
1013234	Johor	Private	Rural	2004	Individual	Sole proprietor	0	NA	NA	<24 hours	36.9528	1	1	0	3	0	0	1	0	1	1	1	1	1	1	1	0	1	1	1	1	1	1	1	1	1	1	1	1	1	2	0	0	1	1	1	0	0	0
1013267	Johor	Private	Rural	2003	Individual	Sole proprietor	0	NA	NA	<24 hours	88.4956	1	0	0	6	0	0	1	0	1	0	1	0	1	1	1	0	1	1	0	1	0	1	1	1	0	1	1	1	1	1	0	1	1	0	0	0	0	0
1013272	Johor	Private	Urban	2005	Individual	Sole proprietor	0	NA	NA	<24 hours	43.6873	1	0	0	4	1	0	1	0	1	1	1	0	1	1	1	0	1	1	1	1	1	1	1	1	1	1	1	1	1	3	0	0	1	1	0	0	0	0
1013278	Johor	Private	Urban	2007	Individual	Sole proprietor	0	NA	NA	<24 hours	10.3245	1	0	0	4	0	0	0	0	1	0	1	0	1	1	1	0	1	1	1	1	1	1	1	1	0	1	1	1	1	2	0	0	1	1	0	0	0	0
1013344	Johor	Private	Urban	2005	Individual	Sole proprietor	0	NA	NA	<24 hours	21.5339	1	0	0	3	0	0	0	0	1	0	1	0	1	1	1	0	1	1	1	1	1	0	1	1	0	1	1	1	4	4	0	4	1	1	1	0	0	0
1013361	Johor	Private	Urban	2005	Individual	Sole proprietor	0	NA	NA	<24 hours	41.7581	1	0	0	4	0	0	1	0	1	0	0	0	1	1	1	0	1	1	1	1	0	1	1	1	0	1	1	2	1	2	0	1	1	0	0	0	0	0
1013372	Johor	Private	Urban	1974	Individual	Sole proprietor	0	NA	NA	<24 hours	14.7493	1	0	0	2	0	0	0	0	0	0	1	0	1	1	0	0	0	0	0	1	0	0	1	1	0	1	1	0	0	0	0	0	0	0	0	0	0	0
1013374	Johor	Private	Urban	1980	Individual	Sole proprietor	0	NA	NA	<24 hours	23.5988	1	0	0	4	0	0	1	0	1	0	0	0	1	1	0	0	0	0	0	1	0	0	0	0	0	0	1	0	1	1	0	0	1	0	0	0	0	0
1013422	Johor	Private	Rural	2007	Individual	Partnership	0	NA	NA	<24 hours	86.1357	1	0	0	5	0	0	0	0	1	0	1	0	1	1	1	0	0	1	0	1	0	0	1	1	0	1	1	1	1	1	0	0	1	1	0	0	0	0
1013552	Perak	Private	Urban	1993	Individual	Sole proprietor	0	NA	NA	<24 hours	6.19469	1	0	0	4	0	0	0	0	1	0	0	0	1	1	0	0	1	1	1	1	0	1	0	1	0	1	1	0	0	1	0	0	1	1	0	0	0	0
1013561	Perak	Private	Rural	2001	Individual	Partnership	0	NA	NA	<24 hours	44.2478	1	0	0	2	0	0	0	0	1	0	1	0	1	1	1	0	1	0	0	1	0	0	1	1	0	1	1	0	1	1	0	0	1	0	0	0	0	0
1013623	Perak	Private	Rural	2004	Individual	Sole proprietor	0	NA	NA	<24 hours	26.9174	1	0	0	3	0	0	1	0	1	0	1	0	1	1	1	0	1	0	0	1	0	0	1	1	0	1	1	0	1	1	0	0	1	1	0	0	0	0
1013632	Perak	Private	Urban	1981	Group	Sole proprietor	0	NA	NA	<24 hours	26.9174	2	0	0	2	2	2	0	0	1	0	1	0	1	1	0	0	1	1	1	1	1	0	1	1	0	1	1	1	1	3	0	0	0	0	0	0	0	0
1013649	Perak	Private	Urban	2005	Group	Partnership	0	NA	NA	<24 hours	18.4071	2	0	0	2	0	0	0	0	1	0	1	0	1	1	0	0	1	1	1	1	0	1	1	1	0	1	1	0	1	1	0	0	1	1	0	0	0	0
1013682	Perak	Private	Urban	2006	Individual	Sole proprietor	0	NA	NA	<24 hours	20.9587	1	0	0	2	0	0	0	0	1	0	1	0	1	1	1	0	1	0	1	1	0	0	1	1	1	1	1	0	2	2	0	1	1	1	0	0	0	0
1013699	Perak	Private	Urban	2006	Individual	Sole proprietor	0	NA	NA	<24 hours	21.0265	1	0	0	3	0	0	0	0	1	0	1	0	1	1	1	0	1	1	0	1	1	0	1	0	0	0	1	0	1	1	0	0	1	1	0	0	0	0
1013727	Perak	Private	Urban	2007	Group	Partnership	0	NA	NA	<24 hours	24.7788	2	0	0	5	0	0	0	0	0	0	0	0	1	1	1	0	1	1	1	1	0	1	1	1	0	1	1	1	1	1	0	1	1	0	0	0	0	0
1013761	Sarawak	Private	Urban	1985	Individual	Sole proprietor	0	NA	NA	<24 hours	26.9174	1	0	0	2	0	0	0	0	1	0	0	0	1	1	0	0	0	1	1	1	0	0	1	1	0	1	1	1	1	1	0	0	1	1	0	0	0	0
1013771	Sarawak	Private	Urban	1975	Individual	Sole proprietor	0	NA	NA	<24 hours	26.9174	1	0	0	2	0	0	0	0	1	1	0	0	1	1	0	0	1	1	1	1	1	0	1	1	1	1	1	1	1	1	0	1	1	1	0	0	0	0
1013815	Sarawak	Private	Urban	2007	Individual	Sole proprietor	0	NA	NA	<24 hours	16.1504	1	2	0	2	0	0	1	0	1	0	1	0	1	1	0	0	1	1	0	1	1	0	0	1	0	1	1	1	1	1	1	0	1	1	0	0	0	0
1013882	Selangor	Private	Urban	2000	Group	Sole proprietor	0	NA	NA	<24 hours	64.6018	2	0	0	5	0	0	0	0	1	1	1	1	1	1	1	0	1	1	1	1	1	1	1	1	1	1	1	2	2	2	0	1	1	1	0	0	0	0
1013912	Selangor	Private	Urban	2006	Individual	Sole proprietor	0	NA	NA	<24 hours	4.62537	1	0	0	1	0	0	0	0	1	0	1	0	1	1	1	0	1	1	1	1	0	0	1	1	0	1	1	0	1	1	0	0	1	1	0	0	0	0
1013969	Selangor	Private	Rural	2006	Individual	Sole proprietor	0	NA	NA	<24 hours	22.1239	1	0	0	1	0	0	0	0	1	0	0	1	1	1	1	0	1	1	1	1	0	0	1	1	1	1	1	1	2	1	1	1	1	1	0	1	0	0
1013992	Selangor	Private	Urban	2004	Group	Sole proprietor	0	NA	NA	<24 hours	36.8732	2	0	0	5	0	0	0	0	1	0	1	0	1	1	1	0	1	1	1	1	0	0	1	1	0	1	1	1	3	2	1	1	1	1	0	0	0	0
1014078	Selangor	Private	Urban	2007	Group	Partnership	0	NA	NA	<24 hours	91.4454	4	0	0	10	0	0	0	0	1	0	1	1	1	1	1	0	0	1	0	1	1	1	1	1	1	1	1	0	2	2	0	2	1	1	0	1	0	0
1014104	Selangor	Private	Urban	1992	Individual	Sole proprietor	0	NA	NA	<24 hours	25.4867	1	0	0	4	0	0	1	0	1	0	1	0	1	1	1	0	1	1	1	1	1	0	1	1	0	1	1	1	1	1	0	0	1	1	0	0	0	0
1014108	Selangor	Private	Urban	2002	Individual	Sole proprietor	0	NA	NA	<24 hours	4.61652	1	0	0	2	0	0	1	0	1	1	1	0	1	1	1	0	1	1	1	1	1	1	1	1	1	1	1	1	1	1	0	0	1	1	0	0	0	0
1014149	Selangor	Private	Urban	2009	Individual	Sole proprietor	0	NA	NA	<24 hours	27.6018	1	0	0	2	0	0	0	0	1	0	0	0	1	1	1	0	0	0	0	1	0	0	1	0	0	0	1	0	1	1	0	0	1	1	0	1	0	0
1014150	Selangor	Private	Urban	2004	Individual	Sole proprietor	0	NA	NA	<24 hours	43.0678	3	0	0	4	0	0	1	0	1	0	1	1	1	1	1	0	1	1	1	1	0	0	1	1	0	1	1	2	2	1	0	0	1	1	0	0	0	0
1014160	Selangor	Private	Urban	2009	Individual	Corporate body	0	NA	NA	<24 hours	37.6844	1	0	0	2	0	0	0	0	1	0	1	0	1	1	1	0	1	1	1	1	0	0	1	1	0	1	1	0	1	1	0	0	1	0	0	0	0	0
1014206	Selangor	Private	Urban	1999	Individual	Sole proprietor	0	NA	NA	<24 hours	32.3009	1	2	0	0	0	0	1	0	1	0	1	1	1	1	1	0	1	1	1	1	0	0	1	0	0	0	1	1	1	1	0	0	1	1	0	0	0	0
1014208	Selangor	Private	Urban	1978	Individual	Sole proprietor	0	NA	NA	<24 hours	32.3009	1	0	0	3	0	0	1	0	1	0	0	0	1	1	0	0	0	1	1	0	0	0	0	1	0	1	1	0	1	0	0	0	0	0	0	0	0	0
1014258	Selangor	Private	Urban	2005	Individual	Sole proprietor	0	NA	NA	<24 hours	81.0354	1	0	0	2	0	0	0	0	1	0	1	0	1	1	1	0	1	1	0	1	0	0	1	1	1	1	1	1	2	1	1	1	1	1	0	0	0	0
1014322	Selangor	Private	Urban	1989	Individual	Sole proprietor	0	NA	NA	<24 hours	14.1593	1	0	0	2	0	0	0	0	1	0	1	0	1	1	1	0	1	1	1	1	0	1	1	1	1	1	1	0	1	1	0	1	1	0	0	0	0	0
1014333	Selangor	Private	Urban	1976	Group	Sole proprietor	0	NA	NA	<24 hours	32.9204	3	0	0	4	0	0	0	0	1	0	0	0	1	1	1	0	1	1	1	1	1	0	0	1	0	1	1	1	1	1	0	0	1	2	1	0	0	0
1014357	Selangor	Private	Urban	1984	Individual	Sole proprietor	0	NA	NA	<24 hours	43.0678	1	0	0	3	0	0	0	0	1	0	0	0	1	1	0	0	1	0	1	1	0	1	0	1	0	1	1	6	1	4	0	0	1	1	0	0	0	0
1014479	Selangor	Private	Urban	2004	Individual	Sole proprietor	0	NA	NA	<24 hours	1.47493	1	0	0	1	0	0	0	0	1	0	0	0	1	1	0	0	0	0	0	0	0	0	0	0	0	0	1	0	1	1	0	0	0	0	0	0	0	0
1014510	Selangor	Private	Urban	1992	Group	Partnership	0	NA	NA	<24 hours	26.9174	2	0	0	3	0	0	0	0	1	1	1	0	1	1	1	0	0	1	0	1	0	0	1	1	1	1	1	0	1	1	0	0	1	0	0	0	0	0
1014649	Selangor	Private	Urban	2000	Group	Sole proprietor	0	NA	NA	<24 hours	1.79351	1	0	0	2	0	0	0	0	1	0	1	1	1	1	1	0	1	1	1	1	0	0	1	0	0	0	1	0	1	1	0	0	1	1	0	0	0	0
1014838	Melaka	Private	Urban	2006	Individual	Sole proprietor	0	NA	NA	<24 hours	64.6018	1	0	0	3	0	0	0	0	1	0	1	0	1	1	0	0	1	1	1	1	0	0	0	1	0	1	1	0	1	1	0	0	1	0	0	0	0	0
1014840	Melaka	Private	Urban	2004	Individual	Sole proprietor	0	NA	NA	<24 hours	29.4985	1	2	0	2	0	0	0	0	1	0	1	0	1	1	1	0	1	1	1	1	0	0	0	1	1	1	1	1	2	1	0	0	1	1	0	0	0	0
1014841	Melaka	Private	Urban	2006	Individual	Sole proprietor	0	NA	NA	<24 hours	32.3009	1	0	0	2	0	0	1	0	1	0	1	0	1	1	1	0	1	1	1	1	0	0	1	1	1	1	1	0	1	1	0	0	0	1	0	0	0	0
1014902	Melaka	Private	Urban	2007	Individual	Sole proprietor	0	NA	NA	<24 hours	64.6018	1	0	0	5	0	0	1	0	1	0	1	1	1	1	1	0	1	1	1	0	1	1	1	1	1	1	1	2	2	2	0	1	1	0	0	0	1	1
1014934	Sabah	Private	Urban	2008	Individual	Sole proprietor	0	NA	NA	<24 hours	12.3894	1	1	0	0	0	0	0	0	1	1	0	1	1	1	1	0	0	1	1	1	1	0	0	1	1	0	1	1	0	1	0	0	1	1	1	1	1	1
1014942	Sabah	Private	Urban	2006	Individual	Sole proprietor	0	NA	NA	<24 hours	14.5162	1	0	0	3	0	0	1	0	1	0	1	1	1	1	1	0	1	1	1	1	1	1	1	1	0	1	1	1	1	1	0	0	1	1	0	0	0	0
1015025	Sabah	Private	Urban	1980	Individual	Sole proprietor	0	NA	NA	<24 hours	25.3097	1	0	0	4	0	0	1	0	1	0	0	0	1	1	0	0	0	0	1	1	0	0	1	0	0	0	1	1	2	2	0	0	1	1	0	0	0	0
1015043	Sabah	Private	Rural	2009	Individual	Sole proprietor	0	NA	NA	<24 hours	26.9174	1	1	0	4	0	0	0	0	1	0	0	0	1	1	1	0	1	1	1	1	0	1	1	1	0	1	1	1	1	1	0	0	1	1	0	0	0	0
1015111	Negeri Sembilan	Private	Urban	2008	Individual	Sole proprietor	0	NA	NA	<24 hours	10.767	1	0	0	1	0	0	1	0	0	0	1	0	1	1	1	0	1	1	1	1	0	0	1	1	0	1	1	0	1	1	0	0	0	1	0	0	0	0
1015121	Negeri Sembilan	Private	Urban	2008	Group	Partnership	0	NA	NA	<24 hours	19.1445	3	0	0	3	0	0	0	0	1	0	1	0	1	1	1	0	1	0	1	1	0	0	1	1	0	1	1	0	1	1	1	0	1	0	0	0	0	0
1015152	Negeri Sembilan	Private	Rural	2004	Individual	Sole proprietor	0	NA	NA	<24 hours	64.6018	1	1	0	3	0	0	0	0	1	0	1	0	1	1	1	0	1	1	0	1	0	0	0	0	0	0	1	0	1	1	0	0	1	0	0	0	0	0
1015161	Negeri Sembilan	Private	Rural	2007	Individual	Sole proprietor	0	NA	NA	<24 hours	53.8348	1	0	0	5	0	0	0	0	0	0	1	0	1	1	1	0	1	1	1	1	0	0	1	1	0	1	1	0	1	2	0	0	1	0	0	1	0	0
1015233	Pulau Pinang	Private	Urban	2006	Individual	Sole proprietor	0	NA	NA	<24 hours	44.2478	1	0	0	3	0	0	0	0	1	0	1	0	1	1	1	0	1	0	1	1	0	0	1	1	0	1	1	0	1	2	0	1	1	1	0	0	0	0
1015245	Pulau Pinang	Private	Urban	2005	Individual	Corporate body	0	NA	NA	<24 hours	26.9174	1	0	0	4	0	0	0	0	1	1	0	1	1	1	0	0	0	1	1	1	1	1	0	1	1	0	1	0	0	0	0	1	1	1	1	0	1	0
1015277	Pulau Pinang	Private	Urban	2002	Group	Partnership	0	NA	NA	<24 hours	46.1947	2	0	0	5	0	0	0	0	1	0	1	0	1	1	1	0	1	1	1	1	1	0	1	1	0	1	1	1	1	1	0	1	1	1	0	0	0	0
1015386	Pulau Pinang	Private	Urban	2008	Individual	Sole proprietor	0	NA	NA	<24 hours	35.6932	1	0	0	2	0	0	1	0	1	0	1	0	1	1	1	0	1	1	1	1	1	1	1	1	0	1	1	1	2	2	1	1	1	1	0	0	0	0
1015392	Pulau Pinang	Private	Urban	2004	Individual	Sole proprietor	0	NA	NA	<24 hours	26.9174	1	0	0	2	0	0	0	0	1	0	1	0	1	1	0	0	1	1	1	1	1	1	1	1	0	1	1	1	1	2	0	1	1	1	0	0	0	0
1015424	Sabah	Private	Urban	2010	Individual	Corporate body	0	NA	NA	<24 hours	26.5487	1	0	0	3	0	0	1	0	1	0	1	0	1	1	1	0	1	1	0	1	1	0	1	1	0	1	1	1	1	1	0	1	1	0	0	0	0	0
1015444	Johor	Private	Urban	2001	Individual	Partnership	0	NA	NA	<24 hours	24.59	1	0	0	3	0	0	0	0	0	0	0	0	1	1	1	0	1	1	1	1	0	0	0	1	0	1	1	1	2	1	0	0	0	1	0	0	0	0
1015452	Johor	Private	Rural	1993	Group	Sole proprietor	0	NA	NA	<24 hours	33.0708	2	0	0	4	0	0	0	0	1	0	1	0	1	1	1	0	1	1	1	1	0	0	1	1	0	1	1	1	1	2	0	2	1	0	0	0	0	0
1015454	Johor	Private	Urban	2008	Individual	Corporate body	0	NA	NA	<24 hours	78.7404	1	0	0	5	0	0	0	0	1	0	1	1	1	1	1	0	1	1	1	1	0	0	1	1	1	0	1	0	1	2	0	1	1	1	0	0	0	0
1015459	Johor	Public	Urban	2005	NA	NA	1	1	0	NA	909.953	9	21	21	NA	8	7	1	0	1	1	0	1	1	1	0	0	0	1	0	1	1	1	0	1	1	0	1	0	0	10	0	0	0	0	0	2	1	2
1015465	Negeri Sembilan	Public	Rural	2004	NA	NA	1	0	0	NA	686.028	10	6	5	NA	4	3	0	0	1	1	1	0	1	1	1	0	1	1	1	1	1	1	1	1	1	0	1	8	2	4	3	7	2	1	0	1	0	1
1015466	Perak	Public	Urban	1972	NA	NA	1	0	0	NA	113.744	2	1	2	NA	1	2	1	0	1	1	0	0	1	1	0	0	0	1	1	1	0	0	0	1	1	0	1	3	1	2	0	0	2	1	0	1	0	0
1015469	Sabah	Public	Urban	2007	NA	NA	1	1	0	NA	673.393	7	15	36	NA	7	6	0	1	1	1	1	1	1	1	1	0	1	1	1	1	0	1	1	1	1	0	1	6	3	2	3	8	1	1	1	2	1	2
1015535	Selangor	Public	Urban	1963	NA	NA	1	0	1	NA	227.488	4	8	11	NA	3	1	0	1	1	1	1	0	1	1	1	0	1	1	1	1	0	1	1	1	1	1	1	3	2	3	0	16	2	1	1	1	1	0
1015542	Terengganu	Private	Urban	2001	Individual	Sole proprietor	0	NA	NA	<24 hours	43.0678	1	0	0	3	0	0	0	0	0	0	0	0	1	1	1	0	1	0	0	1	1	0	1	1	1	1	1	1	1	2	0	1	1	0	0	0	0	0
1015553	WP Labuan	Private	Urban	2009	Individual	Sole proprietor	0	NA	NA	<24 hours	53.8348	1	1	0	6	0	1	0	0	1	0	1	1	1	1	1	0	1	1	0	1	0	0	1	1	0	1	1	1	1	2	0	0	2	2	0	0	0	0
1015555	WP Putrajaya	Private	Urban	2005	Individual	Corporate body	0	NA	NA	<24 hours	45.8407	3	0	0	4	0	0	0	0	1	0	1	1	1	1	1	0	1	1	1	1	0	0	1	1	1	1	1	2	1	1	0	0	1	0	0	0	0	0
1015573	Sarawak	Public	Rural	2007	NA	NA	1	0	1	NA	0.379147	0	0	2	NA	1	0	0	0	0	0	0	0	1	1	1	0	1	1	1	0	0	1	1	0	0	0	1	1	2	1	3	2	0	1	0	0	0	0
1015580	Sarawak	Public	Rural	1990	NA	NA	1	0	1	NA	5.99052	0	0	2	NA	1	0	0	0	0	0	0	0	1	1	1	1	1	1	1	0	0	1	1	0	0	0	1	1	1	2	1	1	0	0	0	0	0	0
1450024	Negeri Sembilan	Public	Urban	2010	NA	NA	1	0	1	NA	34.3223	3	8	10	NA	2	1	1	1	1	1	1	1	1	1	1	0	1	1	1	1	0	0	0	1	1	1	1	2	2	3	3	15	2	1	2	1	1	1
1450026	Negeri Sembilan	Public	Urban	2010	NA	NA	1	0	0	NA	155.218	7	8	11	NA	3	2	1	0	1	1	1	1	1	1	1	0	1	1	1	1	0	1	1	1	1	1	1	24	5	10	9	5	6	2	2	1	0	1
1450095	Pahang	Private	Urban	1993	Group	Partnership	0	NA	NA	<24 hours	62.6814	2	0	0	4	0	0	0	0	1	1	0	0	1	1	1	0	1	1	1	1	0	0	1	1	1	1	1	1	1	1	0	0	1	1	0	0	0	0
1450097	Pahang	Private	Urban	2010	Individual	Sole proprietor	0	NA	NA	<24 hours	59.2183	1	0	0	5	0	0	1	0	1	0	1	0	1	1	1	0	1	1	1	1	0	1	1	1	1	1	1	0	1	1	0	0	1	1	0	0	0	0
1450098	Pahang	Private	Urban	2010	Group	Corporate body	0	NA	NA	<24 hours	53.8348	2	1	0	2	0	0	0	0	1	0	1	1	1	1	1	0	1	1	1	1	1	1	1	1	0	1	1	1	1	1	0	0	1	0	0	0	0	0
1450101	Melaka	Private	Urban	2001	Individual	Sole proprietor	0	NA	NA	<24 hours	53.8348	1	0	0	5	0	0	1	0	1	0	1	0	1	1	0	0	1	0	0	1	1	0	1	1	0	1	1	2	2	2	0	0	1	0	0	0	1	0
1450105	Johor	Private	Urban	1984	Individual	Sole proprietor	0	NA	NA	<24 hours	21.5339	1	0	0	2	0	0	0	0	1	1	0	0	1	1	0	0	1	1	1	1	1	1	0	1	0	1	1	0	0	1	0	0	0	0	0	0	1	1
1450128	WP Kuala Lumpur	Private	Urban	1993	Individual	Sole proprietor	0	NA	NA	<24 hours	35.3982	1	0	0	3	0	0	1	0	1	0	1	1	1	1	1	0	1	1	1	1	1	1	1	1	1	1	1	0	2	1	0	0	1	1	0	0	0	0
1450132	WP Kuala Lumpur	Private	Urban	1986	Individual	Sole proprietor	0	NA	NA	<24 hours	26.9174	1	0	0	4	0	0	0	0	1	0	1	0	1	1	1	0	1	1	1	1	0	1	1	1	1	1	1	1	1	1	0	1	1	1	0	0	0	0
1450141	WP Kuala Lumpur	Private	Urban	1962	Group	Partnership	0	NA	NA	<24 hours	50.9086	4	1	1	4	1	2	0	0	1	1	1	1	1	1	1	0	1	1	1	1	1	0	1	1	1	0	1	1	1	1	0	0	1	1	0	1	1	1
1450154	WP Kuala Lumpur	Private	Urban	2009	Individual	Partnership	0	NA	NA	<24 hours	37.6844	1	0	0	4	0	0	1	0	1	0	0	0	1	1	1	0	1	1	1	1	1	0	1	1	0	1	1	1	1	2	0	1	1	1	0	0	0	0
1450160	WP Kuala Lumpur	Private	Urban	2010	Individual	Sole proprietor	0	NA	NA	<24 hours	53.8348	1	0	0	1	0	0	0	0	1	0	1	0	1	1	1	0	1	1	1	1	1	1	1	1	0	1	1	1	1	1	1	1	1	0	0	0	0	0
1450251	Selangor	Private	Urban	2010	Individual	Sole proprietor	0	NA	NA	<24 hours	21.5339	2	2	0	0	0	0	0	0	0	0	1	0	1	1	1	0	1	1	1	1	1	1	1	1	0	1	1	1	1	1	0	1	1	0	0	0	0	0
1450263	Sabah	Private	Urban	2010	Individual	Sole proprietor	0	NA	NA	<24 hours	32.3009	1	0	0	5	0	0	0	0	1	0	1	1	1	1	1	0	1	0	1	1	1	0	1	1	0	1	1	0	1	1	0	1	1	1	0	0	0	0
2000051	WP Putrajaya	Public	Urban	2010	NA	NA	1	0	0	NA	7.65877	2	5	7	NA	3	1	1	0	1	1	0	0	1	0	1	0	1	1	1	0	0	0	0	1	1	0	1	2	1	1	3	1	1	1	0	1	0	0
[truncated: 4 more columns]
