# Supplementary material for: Chasm in primary care provision in a universal health system: Findings from a nationally representative survey of health facilities in Malaysia
Source: PLoS One. 2017 Feb 14;12(2):e0172229. doi: 10.1371/journal.pone.0172229 (PMC5308860; doi:10.1371/journal.pone.0172229)
Supplement: S3 Appendix — (XLSX) [file pone.0172229.s003.xlsx]

## Sheet: Primary Care Doctor Profile
HCEID	State	Sector	Locality	Age	Gender	Primary care experience_Year	Primary care experience_Month	Qualification	Postgraduate qualification	Sampling weight
1000819	Johor	Public	Urban	44	Female	10	0	Medical officer	NA	2.52941
1000819	Johor	Public	Urban	39	Female	12	0	Medical officer	NA	2.52941
1000819	Johor	Public	Urban	39	Female	11	0	Medical officer	NA	2.52941
1000819	Johor	Public	Urban	34	Female	10	0	Medical officer	NA	2.52941
1000819	Johor	Public	Urban	37	Female	13	0	Medical officer	NA	2.52941
1000819	Johor	Public	Urban	45	Male	21	0	Specialist	Family Medicine	2.52941
1000819	Johor	Public	Urban	30	Male	2	9	Medical officer	NA	2.52941
1000819	Johor	Public	Urban	27	Male	3	0	Medical officer	NA	2.52941
1000822	Johor	Public	Urban	38	Female	9	4	Medical officer	NA	2.52941
1000822	Johor	Public	Urban	40	Female	4	0	Specialist	Family Medicine	2.52941
1000823	Johor	Public	Urban	38	Female	8	0	Medical officer	NA	2.52941
1000826	Johor	Public	Rural	34	Female	5	3	Medical officer	NA	2.52941
1000833	Johor	Public	Urban	46	Female	25	0	Specialist	Family Medicine	2.52941
1000833	Johor	Public	Urban	35	Female	4	0	Medical officer	NA	2.52941
1000833	Johor	Public	Urban	30	Female	7	0	Medical officer	NA	2.52941
1000833	Johor	Public	Urban	34	Female	4	0	Medical officer	NA	2.52941
1000842	Johor	Public	Urban	34	Female	5	0	Medical officer	NA	2.52941
1000842	Johor	Public	Urban	28	Female	3	0	Medical officer	NA	2.52941
1000842	Johor	Public	Urban	47	Female	13	0	Specialist	Family Medicine	2.52941
1000843	Johor	Public	Urban	32	Female	2	2	Medical officer	NA	2.52941
1000843	Johor	Public	Urban	46	Female	20	0	Specialist	Family Medicine	2.52941
1000843	Johor	Public	Urban	33	Female	3	5	Medical officer	NA	2.52941
1000843	Johor	Public	Urban	27	Female	0	6	Medical officer	NA	2.52941
1000844	Johor	Public	Urban	36	Female	1	0	Medical officer	NA	2.52941
1000847	Johor	Public	Rural	34	Female	3	0	Medical officer	NA	2.52941
1000856	Johor	Public	Urban	38	Female	14	1	Medical officer	NA	2.52941
1000858	Johor	Public	Rural	38	Male	8	0	Medical officer	NA	2.52941
1000868	Johor	Public	Rural	38	Female	10	0	Specialist	Family Medicine	2.52941
1000869	Johor	Public	Rural	28	Male	3	0	Medical officer	NA	2.52941
1000872	Johor	Public	Urban	26	Female	1	0	Medical officer	NA	2.52941
1000872	Johor	Public	Urban	27	Female	1	0	Medical officer	NA	2.52941
1000872	Johor	Public	Urban	48	Male	4	0	Medical officer	NA	2.52941
1000872	Johor	Public	Urban	31	Female	4	0	Medical officer	NA	2.52941
1000872	Johor	Public	Urban	46	Male	12	0	Specialist	Family Medicine	2.52941
1000872	Johor	Public	Urban	48	Female	1	0	Medical officer	NA	2.52941
1000875	Johor	Public	Rural	31	Male	3	5	Medical officer	NA	2.52941
1000877	Johor	Public	Rural	44	Female	7	0	Specialist	Family Medicine	2.52941
1000877	Johor	Public	Rural	31	Male	4	4	Medical officer	NA	2.52941
1000877	Johor	Public	Rural	28	Female	2	4	Medical officer	NA	2.52941
1000881	Johor	Public	Rural	33	Female	4	0	Medical officer	NA	2.52941
1000883	Johor	Public	Rural	30	Female	5	0	Medical officer	NA	2.52941
1000889	Johor	Public	Rural	38	Female	4	0	Medical officer	NA	2.52941
1000890	Johor	Public	Rural	30	Female	5	0	Medical officer	NA	2.52941
1000902	Johor	Public	Urban	32	Male	0	6	Medical officer	NA	2.52941
1000902	Johor	Public	Urban	29	Female	1	0	Medical officer	NA	2.52941
1000904	Johor	Public	Rural	29	Male	0	6	Medical officer	NA	2.52941
1000905	Johor	Public	Urban	35	Female	7	0	Medical officer	NA	2.52941
1000905	Johor	Public	Urban	37	Female	7	0	Medical officer	NA	2.52941
1000905	Johor	Public	Urban	34	Female	7	0	Medical officer	NA	2.52941
1000905	Johor	Public	Urban	53	Female	7	0	Medical officer	NA	2.52941
1000905	Johor	Public	Urban	41	Female	5	0	Medical officer	NA	2.52941
1000905	Johor	Public	Urban	35	Female	4	0	Medical officer	NA	2.52941
1000905	Johor	Public	Urban	38	Female	10	0	Medical officer	NA	2.52941
1000906	Johor	Public	Urban	33	Female	6	0	Medical officer	NA	2.52941
1000906	Johor	Public	Urban	36	Female	5	0	Medical officer	NA	2.52941
1000920	Kedah	Public	Urban	37	Male	6	2	Medical officer	NA	2.55
1000921	Kedah	Public	Urban	26	Female	1	10	Medical officer	NA	2.55
1000921	Kedah	Public	Urban	27	Female	1	11	Medical officer	NA	2.55
1000921	Kedah	Public	Urban	42	Male	15	8	Specialist	Family Medicine	2.55
1000924	Kedah	Public	Rural	26	Male	0	1	Medical officer	NA	2.55
1000925	Kedah	Public	Rural	27	Female	1	0	Medical officer	NA	2.55
1000926	Kedah	Public	Urban	32	Female	1	6	Medical officer	NA	2.55
1000926	Kedah	Public	Urban	33	Female	2	0	Medical officer	NA	2.55
1000926	Kedah	Public	Urban	47	Female	1	0	Medical officer	NA	2.55
1000926	Kedah	Public	Urban	42	Male	10	0	Medical officer	NA	2.55
1000926	Kedah	Public	Urban	45	Female	11	0	Specialist	Family Medicine	2.55
1000926	Kedah	Public	Urban	27	Female	1	6	Medical officer	NA	2.55
1000926	Kedah	Public	Urban	29	Female	0	3	Medical officer	NA	2.55
1000926	Kedah	Public	Urban	27	Female	0	2	Medical officer	NA	2.55
1000926	Kedah	Public	Urban	29	Female	2	0	Medical officer	NA	2.55
1000927	Kedah	Public	Rural	35	Female	4	0	Specialist	Family Medicine	2.55
1000927	Kedah	Public	Rural	33	Female	3	5	Medical officer	NA	2.55
1000938	Kedah	Public	Urban	27	Male	0	10	Medical officer	NA	2.55
1000941	Kedah	Public	Rural	37	Female	10	0	Medical officer	NA	2.55
1000952	Kedah	Public	Urban	47	Female	13	10	Specialist	Family Medicine	2.55
1000952	Kedah	Public	Urban	57	Female	13	0	Medical officer	NA	2.55
1000952	Kedah	Public	Urban	49	Female	24	0	Medical officer	NA	2.55
1000952	Kedah	Public	Urban	60	Female	1	0	Medical officer	NA	2.55
1000952	Kedah	Public	Urban	39	Female	13	0	Medical officer	NA	2.55
1000952	Kedah	Public	Urban	28	Male	4	0	Medical officer	NA	2.55
1000952	Kedah	Public	Urban	35	Female	9	0	Medical officer	NA	2.55
1000952	Kedah	Public	Urban	43	Female	15	0	Medical officer	NA	2.55
1000952	Kedah	Public	Urban	28	Female	5	0	Medical officer	NA	2.55
1000955	Kedah	Public	Rural	34	Female	0	3	Medical officer	NA	2.55
1000957	Kedah	Public	Urban	28	Female	0	4	Medical officer	NA	2.55
1000959	Kedah	Public	Urban	38	Female	9	11	Medical officer	NA	2.55
1000959	Kedah	Public	Urban	35	Female	8	0	Medical officer	NA	2.55
1000959	Kedah	Public	Urban	45	Female	15	0	Specialist	Family Medicine	2.55
1000959	Kedah	Public	Urban	60	Male	5	0	Medical officer	NA	2.55
1000961	Kedah	Public	Urban	38	Female	4	4	Medical officer	NA	2.55
1000961	Kedah	Public	Urban	43	Male	5	11	Medical officer	NA	2.55
1000961	Kedah	Public	Urban	27	Female	0	7	Medical officer	NA	2.55
1000963	Kedah	Public	Rural	26	Female	0	1	Medical officer	NA	2.55
1000972	Kedah	Public	Rural	28	Female	2	4	Medical officer	NA	2.55
1000992	Kelantan	Public	Urban	39	Female	14	0	Medical officer	NA	2.52381
1000992	Kelantan	Public	Urban	28	Female	1	0	Medical officer	NA	2.52381
1000996	Kelantan	Public	Urban	32	Female	8	0	Medical officer	NA	2.52381
1000996	Kelantan	Public	Urban	38	Female	13	0	Medical officer	NA	2.52381
1000996	Kelantan	Public	Urban	39	Female	12	0	Specialist	Family Medicine	2.52381
1000997	Kelantan	Public	Rural	32	Female	5	0	Medical officer	NA	2.52381
1001004	Kelantan	Public	Rural	31	Female	1	3	Medical officer	NA	2.52381
1001008	Kelantan	Public	Rural	42	Female	15	0	Specialist	Family Medicine	2.52381
1001008	Kelantan	Public	Rural	38	Female	12	0	Medical officer	NA	2.52381
1001009	Kelantan	Public	Rural	27	Female	1	11	Medical officer	NA	2.52381
1001012	Kelantan	Public	Urban	48	Female	18	0	Medical officer	NA	2.52381
1001012	Kelantan	Public	Urban	34	Male	5	0	Medical officer	NA	2.52381
1001014	Kelantan	Public	Urban	47	Female	9	0	Specialist	Family Medicine	2.52381
1001014	Kelantan	Public	Urban	40	Female	4	0	Medical officer	NA	2.52381
1001014	Kelantan	Public	Urban	28	Male	2	0	Medical officer	NA	2.52381
1001024	Kelantan	Public	Rural	27	Male	0	0	Medical officer	NA	2.52381
1001024	Kelantan	Public	Rural	32	Male	4	6	Medical officer	NA	2.52381
1001025	Kelantan	Public	Urban	37	Female	7	0	Medical officer	NA	2.52381
1001025	Kelantan	Public	Urban	42	Female	16	0	Medical officer	NA	2.52381
1001025	Kelantan	Public	Urban	38	Female	12	0	Medical officer	NA	2.52381
1001025	Kelantan	Public	Urban	39	Female	13	0	Specialist	Family Medicine	2.52381
1001026	Kelantan	Public	Rural	27	Female	1	3	Medical officer	NA	2.52381
1001041	Kelantan	Public	Rural	42	Female	11	0	Specialist	Family Medicine	2.52381
1001041	Kelantan	Public	Rural	40	Female	9	0	Medical officer	NA	2.52381
1001042	Kelantan	Public	Rural	29	Female	3	0	Medical officer	NA	2.52381
1001042	Kelantan	Public	Rural	53	Female	3	0	Medical officer	NA	2.52381
1001042	Kelantan	Public	Rural	39	Female	2	0	Specialist	Family Medicine	2.52381
1001043	Kelantan	Public	Rural	44	Female	8	0	Medical officer	NA	2.52381
1001043	Kelantan	Public	Rural	27	Female	1	0	Medical officer	NA	2.52381
1001046	Kelantan	Public	Rural	35	Female	5	0	Medical officer	NA	2.52381
1001050	WP Labuan	Public	Rural	27	Male	0	6	Medical officer	NA	1
1001050	WP Labuan	Public	Rural	37	Male	1	11	Medical officer	NA	1
1001050	WP Labuan	Public	Rural	26	Female	0	1	Medical officer	NA	1
1001050	WP Labuan	Public	Rural	28	Female	0	4	Medical officer	NA	1
1001055	Melaka	Public	Urban	42	Male	1	8	Medical officer	NA	2.6
1001055	Melaka	Public	Urban	33	Female	5	4	Medical officer	NA	2.6
1001055	Melaka	Public	Urban	39	Female	6	6	Specialist	Family Medicine	2.6
1001055	Melaka	Public	Urban	26	Female	0	3	Medical officer	NA	2.6
1001058	Melaka	Public	Rural	28	Female	0	6	Medical officer	NA	2.6
1001058	Melaka	Public	Rural	27	Female	0	2	Medical officer	NA	2.6
1001061	Melaka	Public	Urban	31	Female	6	0	Medical officer	NA	2.6
1001067	Melaka	Public	Urban	30	Female	3	0	Medical officer	NA	2.6
1001068	Melaka	Public	Urban	28	Female	0	5	Medical officer	NA	2.6
1001068	Melaka	Public	Urban	28	Male	0	3	Medical officer	NA	2.6
1001073	Melaka	Public	Urban	37	Female	4	5	Medical officer	NA	2.6
1001073	Melaka	Public	Urban	47	Female	11	0	Specialist	Family Medicine	2.6
1001073	Melaka	Public	Urban	35	Male	0	8	Medical officer	NA	2.6
1001073	Melaka	Public	Urban	27	Female	0	6	Medical officer	NA	2.6
1001073	Melaka	Public	Urban	30	Female	2	6	Medical officer	NA	2.6
1001077	Melaka	Public	Rural	29	Female	2	0	Medical officer	NA	2.6
1001080	Melaka	Public	Urban	41	Male	15	6	Specialist	Family Medicine	2.6
1001080	Melaka	Public	Urban	38	Female	11	6	Medical officer	NA	2.6
1001080	Melaka	Public	Urban	32	Female	5	4	Medical officer	NA	2.6
1001080	Melaka	Public	Urban	33	Female	1	2	Medical officer	NA	2.6
1001080	Melaka	Public	Urban	30	Female	1	0	Medical officer	NA	2.6
1001080	Melaka	Public	Urban	36	Male	3	0	Medical officer	NA	2.6
1001080	Melaka	Public	Urban	29	Female	1	0	Medical officer	NA	2.6
1001080	Melaka	Public	Urban	27	Female	1	0	Medical officer	NA	2.6
1001080	Melaka	Public	Urban	27	Female	0	8	Medical officer	NA	2.6
1001080	Melaka	Public	Urban	36	Female	1	5	Medical officer	NA	2.6
1001080	Melaka	Public	Urban	27	Female	0	1	Medical officer	NA	2.6
1001080	Melaka	Public	Urban	40	Female	15	0	Medical officer	NA	2.6
1001092	Negeri Sembilan	Public	Rural	30	Female	1	6	Medical officer	NA	2.5625
1001100	Negeri Sembilan	Public	Rural	46	Male	11	6	Medical officer	NA	2.5625
1001100	Negeri Sembilan	Public	Rural	30	Female	7	2	Medical officer	NA	2.5625
1001100	Negeri Sembilan	Public	Rural	27	Male	0	11	Medical officer	NA	2.5625
1001108	Negeri Sembilan	Public	Urban	36	Female	4	9	Medical officer	NA	2.5625
1001108	Negeri Sembilan	Public	Urban	31	Female	1	2	Medical officer	NA	2.5625
1001108	Negeri Sembilan	Public	Urban	37	Female	4	6	Medical officer	NA	2.5625
1001108	Negeri Sembilan	Public	Urban	46	Female	9	0	Medical officer	NA	2.5625
1001108	Negeri Sembilan	Public	Urban	42	Female	10	11	Medical officer	NA	2.5625
1001108	Negeri Sembilan	Public	Urban	47	Female	10	11	Specialist	Family Medicine	2.5625
1001108	Negeri Sembilan	Public	Urban	28	Female	1	9	Medical officer	NA	2.5625
1001108	Negeri Sembilan	Public	Urban	31	Female	4	8	Medical officer	NA	2.5625
1001108	Negeri Sembilan	Public	Urban	53	Male	16	0	Medical officer	NA	2.5625
1001108	Negeri Sembilan	Public	Urban	31	Female	4	9	Medical officer	NA	2.5625
1001108	Negeri Sembilan	Public	Urban	28	Female	0	7	Medical officer	NA	2.5625
1001108	Negeri Sembilan	Public	Urban	41	Female	14	0	Medical officer	NA	2.5625
1001108	Negeri Sembilan	Public	Urban	40	Male	9	3	Medical officer	NA	2.5625
1001108	Negeri Sembilan	Public	Urban	34	Female	3	0	Medical officer	NA	2.5625
1001108	Negeri Sembilan	Public	Urban	31	Male	2	1	Medical officer	NA	2.5625
1001108	Negeri Sembilan	Public	Urban	28	Female	0	4	Medical officer	NA	2.5625
1001108	Negeri Sembilan	Public	Urban	26	Female	0	3	Medical officer	NA	2.5625
1001108	Negeri Sembilan	Public	Urban	27	Female	0	3	Medical officer	NA	2.5625
1001108	Negeri Sembilan	Public	Urban	31	Female	0	2	Medical officer	NA	2.5625
1001108	Negeri Sembilan	Public	Urban	27	Male	0	3	Medical officer	NA	2.5625
1001108	Negeri Sembilan	Public	Urban	26	Female	0	1	Medical officer	NA	2.5625
1001109	Negeri Sembilan	Public	Urban	52	Male	21	0	Specialist	Family Medicine	2.5625
1001109	Negeri Sembilan	Public	Urban	32	Male	1	9	Medical officer	NA	2.5625
1001109	Negeri Sembilan	Public	Urban	28	Female	1	1	Medical officer	NA	2.5625
1001109	Negeri Sembilan	Public	Urban	30	Male	0	2	Medical officer	NA	2.5625
1001109	Negeri Sembilan	Public	Urban	28	Female	0	4	Medical officer	NA	2.5625
1001109	Negeri Sembilan	Public	Urban	28	Female	0	3	Medical officer	NA	2.5625
1001109	Negeri Sembilan	Public	Urban	27	Female	0	1	Medical officer	NA	2.5625
1001111	Negeri Sembilan	Public	Urban	42	Female	7	0	Specialist	Family Medicine	2.5625
1001111	Negeri Sembilan	Public	Urban	27	Female	1	5	Medical officer	NA	2.5625
1001111	Negeri Sembilan	Public	Urban	39	Female	0	4	Medical officer	NA	2.5625
1001111	Negeri Sembilan	Public	Urban	26	Female	0	5	Medical officer	NA	2.5625
1001111	Negeri Sembilan	Public	Urban	29	Female	0	5	Medical officer	NA	2.5625
1001111	Negeri Sembilan	Public	Urban	29	Female	0	6	Medical officer	NA	2.5625
1001111	Negeri Sembilan	Public	Urban	27	Male	0	5	Medical officer	NA	2.5625
1001111	Negeri Sembilan	Public	Urban	30	Female	2	0	Medical officer	NA	2.5625
1001111	Negeri Sembilan	Public	Urban	27	Male	0	5	Medical officer	NA	2.5625
1001113	Negeri Sembilan	Public	Urban	29	Female	1	7	Medical officer	NA	2.5625
1001113	Negeri Sembilan	Public	Urban	41	Female	14	0	Medical officer	NA	2.5625
1001117	Negeri Sembilan	Public	Rural	29	Female	2	0	Medical officer	NA	2.5625
1001117	Negeri Sembilan	Public	Rural	29	Male	0	6	Medical officer	NA	2.5625
1001117	Negeri Sembilan	Public	Rural	46	Female	9	0	Specialist	Family Medicine	2.5625
1001117	Negeri Sembilan	Public	Rural	30	Male	1	3	Medical officer	NA	2.5625
1001117	Negeri Sembilan	Public	Rural	41	Female	12	0	Medical officer	NA	2.5625
1001117	Negeri Sembilan	Public	Rural	34	Female	1	4	Medical officer	NA	2.5625
1001118	Negeri Sembilan	Public	Rural	35	Female	3	0	Medical officer	NA	2.5625
1001119	Negeri Sembilan	Public	Urban	40	Female	0	7	Medical officer	NA	2.5625
1001119	Negeri Sembilan	Public	Urban	27	Female	0	1	Medical officer	NA	2.5625
1001119	Negeri Sembilan	Public	Urban	31	Female	3	0	Medical officer	NA	2.5625
1001140	Pahang	Public	Rural	27	Male	0	10	Medical officer	NA	2.56
1001148	Pahang	Public	Rural	33	Male	8	5	Medical officer	NA	2.56
1001153	Pahang	Public	Rural	29	Female	1	8	Medical officer	NA	2.56
1001153	Pahang	Public	Rural	35	Female	0	8	Medical officer	NA	2.56
1001156	Pahang	Public	Urban	43	Male	12	0	Specialist	Family Medicine	2.56
1001156	Pahang	Public	Urban	29	Female	1	0	Medical officer	NA	2.56
1001156	Pahang	Public	Urban	31	Female	5	0	Medical officer	NA	2.56
1001156	Pahang	Public	Urban	63	Male	5	0	Medical officer	NA	2.56
1001156	Pahang	Public	Urban	38	Female	7	0	Medical officer	NA	2.56
1001156	Pahang	Public	Urban	34	Female	5	0	Medical officer	NA	2.56
1001156	Pahang	Public	Urban	64	Male	5	0	Medical officer	NA	2.56
1001156	Pahang	Public	Urban	39	Female	3	0	Medical officer	NA	2.56
1001156	Pahang	Public	Urban	38	Male	7	0	Medical officer	NA	2.56
1001157	Pahang	Public	Urban	29	Male	4	0	Medical officer	NA	2.56
1001157	Pahang	Public	Urban	34	Male	7	0	Medical officer	NA	2.56
1001157	Pahang	Public	Urban	27	Female	4	0	Medical officer	NA	2.56
1001157	Pahang	Public	Urban	43	Male	16	0	Specialist	Family Medicine	2.56
1001165	Pahang	Public	Urban	51	Male	20	0	Specialist	Family Medicine	2.56
1001165	Pahang	Public	Urban	31	Female	7	0	Medical officer	NA	2.56
1001165	Pahang	Public	Urban	27	Male	1	0	Medical officer	NA	2.56
1001165	Pahang	Public	Urban	53	Male	8	0	Medical officer	NA	2.56
1001171	Pahang	Public	Rural	38	Female	3	0	Specialist	Family Medicine	2.56
1001171	Pahang	Public	Rural	26	Male	1	0	Medical officer	NA	2.56
1001171	Pahang	Public	Rural	28	Female	2	6	Medical officer	NA	2.56
1001182	Pahang	Public	Rural	30	Male	4	3	Medical officer	NA	2.56
1001184	Pahang	Public	Rural	29	Male	1	0	Medical officer	NA	2.56
1001187	Pahang	Public	Rural	26	Female	0	9	Medical officer	NA	2.56
1001187	Pahang	Public	Rural	28	Female	0	8	Medical officer	NA	2.56
1001187	Pahang	Public	Rural	27	Male	1	0	Medical officer	NA	2.56
1001190	Pahang	Public	Rural	27	Female	0	0	Medical officer	NA	2.56
1001196	Pahang	Public	Rural	28	Male	0	6	Medical officer	NA	2.56
1001197	Pahang	Public	Rural	26	Male	0	4	Medical officer	NA	2.56
1001197	Pahang	Public	Rural	47	Female	10	0	Specialist	Family Medicine	2.56
1001198	Pahang	Public	Rural	29	Male	2	0	Medical officer	NA	2.56
1001216	Pulau Pinang	Public	Urban	30	Male	3	8	Medical officer	NA	2.7
1001216	Pulau Pinang	Public	Urban	33	Female	12	0	Medical officer	NA	2.7
1001216	Pulau Pinang	Public	Urban	31	Male	2	0	Medical officer	NA	2.7
1001217	Pulau Pinang	Public	Urban	33	Male	3	2	Medical officer	NA	2.7
1001217	Pulau Pinang	Public	Urban	32	Female	3	0	Medical officer	NA	2.7
1001217	Pulau Pinang	Public	Urban	28	Female	1	6	Medical officer	NA	2.7
1001220	Pulau Pinang	Public	Urban	38	Male	4	6	Medical officer	NA	2.7
1001223	Pulau Pinang	Public	Rural	27	Female	3	0	Medical officer	NA	2.7
1001225	Pulau Pinang	Public	Urban	52	Female	2	0	Medical officer	NA	2.7
1001225	Pulau Pinang	Public	Urban	31	Female	2	0	Medical officer	NA	2.7
1001225	Pulau Pinang	Public	Urban	29	Female	2	0	Medical officer	NA	2.7
1001225	Pulau Pinang	Public	Urban	31	Female	1	0	Medical officer	NA	2.7
1001225	Pulau Pinang	Public	Urban	36	Male	4	6	Specialist	Family Medicine	2.7
1001227	Pulau Pinang	Public	Urban	30	Female	3	0	Medical officer	NA	2.7
1001227	Pulau Pinang	Public	Urban	33	Male	5	0	Medical officer	NA	2.7
1001227	Pulau Pinang	Public	Urban	28	Female	2	0	Medical officer	NA	2.7
1001227	Pulau Pinang	Public	Urban	47	Female	21	0	Specialist	Family Medicine	2.7
1001227	Pulau Pinang	Public	Urban	35	Female	0	6	Medical officer	NA	2.7
1001227	Pulau Pinang	Public	Urban	30	Male	0	6	Medical officer	NA	2.7
1001235	Pulau Pinang	Public	Urban	42	Female	13	0	Medical officer	NA	2.7
1001235	Pulau Pinang	Public	Urban	36	Female	7	9	Medical officer	NA	2.7
1001241	Pulau Pinang	Public	Urban	28	Female	1	10	Medical officer	NA	2.7
1001241	Pulau Pinang	Public	Urban	31	Female	5	0	Medical officer	NA	2.7
1001262	Perak	Public	Urban	26	Female	0	9	Medical officer	NA	2.53571
1001268	Perak	Public	Rural	30	Male	0	8	Medical officer	NA	2.53571
1001270	Perak	Public	Rural	27	Female	0	6	Medical officer	NA	2.53571
1001273	Perak	Public	Rural	30	Female	0	10	Medical officer	NA	2.53571
1001277	Perak	Public	Urban	53	Male	9	0	Medical officer	NA	2.53571
1001277	Perak	Public	Urban	57	Female	9	0	Medical officer	NA	2.53571
1001277	Perak	Public	Urban	51	Female	9	0	Medical officer	NA	2.53571
1001277	Perak	Public	Urban	52	Female	9	0	Medical officer	NA	2.53571
1001277	Perak	Public	Urban	41	Male	5	0	Medical officer	NA	2.53571
1001277	Perak	Public	Urban	36	Female	1	0	Medical officer	NA	2.53571
1001277	Perak	Public	Urban	41	Female	4	0	Medical officer	NA	2.53571
1001277	Perak	Public	Urban	32	Female	5	0	Medical officer	NA	2.53571
1001277	Perak	Public	Urban	31	Female	4	6	Medical officer	NA	2.53571
1001277	Perak	Public	Urban	39	Male	2	6	Medical officer	NA	2.53571
1001277	Perak	Public	Urban	37	Male	5	0	Medical officer	NA	2.53571
1001277	Perak	Public	Urban	33	Female	3	4	Medical officer	NA	2.53571
1001277	Perak	Public	Urban	31	Male	0	6	Medical officer	NA	2.53571
1001277	Perak	Public	Urban	34	Female	1	4	Medical officer	NA	2.53571
1001277	Perak	Public	Urban	39	Male	0	7	Medical officer	NA	2.53571
1001277	Perak	Public	Urban	29	Female	0	7	Medical officer	NA	2.53571
1001277	Perak	Public	Urban	28	Male	0	6	Medical officer	NA	2.53571
1001277	Perak	Public	Urban	28	Female	0	6	Medical officer	NA	2.53571
1001277	Perak	Public	Urban	37	Male	0	10	Medical officer	NA	2.53571
1001278	Perak	Public	Rural	30	Female	0	6	Medical officer	NA	2.53571
1001278	Perak	Public	Rural	34	Female	4	0	Specialist	Family Medicine	2.53571
1001278	Perak	Public	Rural	39	Female	12	6	Medical officer	NA	2.53571
1001278	Perak	Public	Rural	57	Male	1	0	Medical officer	NA	2.53571
1001278	Perak	Public	Rural	35	Female	4	0	Medical officer	NA	2.53571
1001278	Perak	Public	Rural	31	Female	1	0	Medical officer	NA	2.53571
1001288	Perak	Public	Urban	35	Male	10	0	Medical officer	NA	2.53571
1001288	Perak	Public	Urban	40	Female	8	0	Medical officer	NA	2.53571
1001288	Perak	Public	Urban	53	Female	18	0	Medical officer	NA	2.53571
1001288	Perak	Public	Urban	28	Male	2	0	Medical officer	NA	2.53571
1001291	Perak	Public	Urban	49	Male	17	6	Specialist	Family Medicine	2.53571
1001291	Perak	Public	Urban	35	Male	4	0	Medical officer	NA	2.53571
1001291	Perak	Public	Urban	33	Female	1	6	Medical officer	NA	2.53571
1001291	Perak	Public	Urban	42	Female	3	8	Medical officer	NA	2.53571
1001291	Perak	Public	Urban	60	Female	21	0	Medical officer	NA	2.53571
1001291	Perak	Public	Urban	28	Female	1	8	Medical officer	NA	2.53571
1001291	Perak	Public	Urban	30	Female	2	0	Medical officer	NA	2.53571
1001291	Perak	Public	Urban	52	Female	22	0	Specialist	MPH	2.53571
1001295	Perak	Public	Rural	30	Male	3	0	Medical officer	NA	2.53571
1001296	Perak	Public	Rural	26	Male	0	1	Medical officer	NA	2.53571
1001298	Perak	Public	Rural	28	Male	1	6	Medical officer	NA	2.53571
1001302	Perak	Public	Rural	27	Female	6	0	Medical officer	NA	2.53571
1001303	Perak	Public	Rural	27	Female	0	9	Medical officer	NA	2.53571
1001304	Perak	Public	Urban	30	Female	0	9	Medical officer	NA	2.53571
1001304	Perak	Public	Urban	48	Female	18	3	Specialist	Family Medicine	2.53571
1001304	Perak	Public	Urban	26	Female	0	9	Medical officer	NA	2.53571
1001305	Perak	Public	Rural	26	Male	2	3	Medical officer	NA	2.53571
1001307	Perak	Public	Rural	26	Female	0	9	Medical officer	NA	2.53571
1001307	Perak	Public	Rural	28	Male	0	8	Medical officer	NA	2.53571
1001310	Perak	Public	Rural	31	Male	3	0	Medical officer	NA	2.53571
1001311	Perak	Public	Urban	45	Female	11	0	Medical officer	NA	2.53571
1001311	Perak	Public	Urban	30	Female	2	0	Medical officer	NA	2.53571
1001311	Perak	Public	Urban	31	Male	4	0	Medical officer	NA	2.53571
1001311	Perak	Public	Urban	44	Male	11	0	Specialist	Family Medicine	2.53571
1001311	Perak	Public	Urban	30	Male	4	0	Medical officer	NA	2.53571
1001314	Perak	Public	Rural	26	Female	1	0	Medical officer	NA	2.53571
1001315	Perak	Public	Rural	28	Female	3	0	Medical officer	NA	2.53571
1001316	Perak	Public	Rural	31	Female	8	0	Medical officer	NA	2.53571
1001316	Perak	Public	Rural	28	Female	3	0	Medical officer	NA	2.53571
1001323	Perak	Public	Urban	27	Male	0	10	Medical officer	NA	2.53571
1001323	Perak	Public	Urban	29	Male	0	8	Medical officer	NA	2.53571
1001330	Perak	Public	Urban	42	Female	7	0	Medical officer	NA	2.53571
1001330	Perak	Public	Urban	51	Male	11	0	Medical officer	NA	2.53571
1001330	Perak	Public	Urban	28	Female	3	0	Medical officer	NA	2.53571
1001331	Perak	Public	Urban	57	Female	25	0	Medical officer	NA	2.53571
1001331	Perak	Public	Urban	54	Female	25	0	Medical officer	NA	2.53571
1001331	Perak	Public	Urban	39	Female	12	0	Medical officer	NA	2.53571
1001338	Perlis	Public	Urban	33	Female	6	0	Medical officer	NA	2.25
1001341	Perlis	Public	Rural	28	Female	1	4	Medical officer	NA	2.25
1001343	Perlis	Public	Rural	29	Female	1	0	Medical officer	NA	2.25
1001344	Perlis	Public	Rural	43	Female	12	0	Specialist	Family Medicine	2.25
1001344	Perlis	Public	Rural	27	Female	1	0	Medical officer	NA	2.25
1001396	Sabah	Public	Rural	41	Female	7	0	Medical officer	NA	2.56667
1001401	Sabah	Public	Urban	32	Female	5	0	Medical officer	NA	2.56667
1001401	Sabah	Public	Urban	33	Female	1	0	Medical officer	NA	2.56667
1001424	Sabah	Public	Rural	26	Female	0	5	Medical officer	NA	2.56667
1001424	Sabah	Public	Rural	26	Male	0	5	Medical officer	NA	2.56667
1001424	Sabah	Public	Rural	26	Female	0	6	Medical officer	NA	2.56667
1001425	Sabah	Public	Rural	37	Male	2	3	Medical officer	NA	2.56667
1001442	Sabah	Public	Rural	40	Male	0	4	Medical officer	NA	2.56667
1001443	Sabah	Public	Rural	27	Male	0	6	Medical officer	NA	2.56667
1001457	Sabah	Public	Rural	47	Male	12	0	Specialist	Family Medicine	2.56667
1001457	Sabah	Public	Rural	37	Female	10	0	Medical officer	NA	2.56667
1001457	Sabah	Public	Rural	34	Female	4	0	Medical officer	NA	2.56667
1001503	Sarawak	Public	Urban	36	Female	8	0	Specialist	Family Medicine	2.57333
1001503	Sarawak	Public	Urban	38	Female	6	0	Medical officer	NA	2.57333
1001503	Sarawak	Public	Urban	31	Male	7	0	Medical officer	NA	2.57333
1001503	Sarawak	Public	Urban	29	Female	4	0	Medical officer	NA	2.57333
1001517	Sarawak	Public	Urban	27	Female	0	4	Medical officer	NA	2.57333
1001541	Sarawak	Public	Urban	36	Female	6	2	Medical officer	NA	2.57333
1001541	Sarawak	Public	Urban	33	Female	8	3	Medical officer	NA	2.57333
1001541	Sarawak	Public	Urban	38	Female	12	0	Medical officer	NA	2.57333
1001541	Sarawak	Public	Urban	36	Male	6	3	Medical officer	NA	2.57333
1001542	Sarawak	Public	Urban	34	Male	9	0	Medical officer	NA	2.57333
1001542	Sarawak	Public	Urban	31	Female	7	0	Medical officer	NA	2.57333
1001542	Sarawak	Public	Urban	29	Female	4	0	Medical officer	NA	2.57333
1001542	Sarawak	Public	Urban	30	Female	0	6	Medical officer	NA	2.57333
1001542	Sarawak	Public	Urban	31	Female	3	0	Medical officer	NA	2.57333
1001542	Sarawak	Public	Urban	32	Female	4	0	Medical officer	NA	2.57333
1001542	Sarawak	Public	Urban	33	Female	5	0	Medical officer	NA	2.57333
1001623	Sarawak	Public	Rural	44	Male	2	0	Medical officer	NA	2.57333
1001656	Sarawak	Public	Urban	26	Male	1	1	Medical officer	NA	2.57333
1001656	Sarawak	Public	Urban	33	Male	1	0	Medical officer	NA	2.57333
1001656	Sarawak	Public	Urban	27	Male	1	0	Medical officer	NA	2.57333
1001656	Sarawak	Public	Urban	34	Female	0	6	Medical officer	NA	2.57333
1001656	Sarawak	Public	Urban	33	Female	3	0	Medical officer	NA	2.57333
1001724	Selangor	Public	Urban	51	Female	17	0	Medical officer	NA	2.57143
1001724	Selangor	Public	Urban	53	Male	27	0	Medical officer	NA	2.57143
1001724	Selangor	Public	Urban	28	Female	0	10	Medical officer	NA	2.57143
1001724	Selangor	Public	Urban	30	Female	2	6	Medical officer	NA	2.57143
1001728	Selangor	Public	Urban	30	Female	3	11	Medical officer	NA	2.57143
1001728	Selangor	Public	Urban	37	Male	3	11	Medical officer	NA	2.57143
1001728	Selangor	Public	Urban	31	Female	4	6	Medical officer	NA	2.57143
1001728	Selangor	Public	Urban	34	Female	6	7	Medical officer	NA	2.57143
1001728	Selangor	Public	Urban	52	Female	20	0	Specialist	Family Medicine	2.57143
1001728	Selangor	Public	Urban	43	Female	5	4	Medical officer	NA	2.57143
1001741	Selangor	Public	Urban	35	Female	5	0	Medical officer	NA	2.57143
1001741	Selangor	Public	Urban	34	Female	2	5	Medical officer	NA	2.57143
1001741	Selangor	Public	Urban	32	Female	3	0	Medical officer	NA	2.57143
1001742	Selangor	Public	Urban	34	Female	4	0	Medical officer	NA	2.57143
1001742	Selangor	Public	Urban	47	Female	18	0	Specialist	Family Medicine	2.57143
1001742	Selangor	Public	Urban	37	Female	12	0	Medical officer	NA	2.57143
1001742	Selangor	Public	Urban	31	Female	4	0	Medical officer	NA	2.57143
1001742	Selangor	Public	Urban	46	Female	13	0	Medical officer	NA	2.57143
1001742	Selangor	Public	Urban	30	Female	5	0	Medical officer	NA	2.57143
1001742	Selangor	Public	Urban	28	Female	0	6	Medical officer	NA	2.57143
1001742	Selangor	Public	Urban	37	Female	4	0	Medical officer	NA	2.57143
1001756	Selangor	Public	Urban	27	Male	2	0	Medical officer	NA	2.57143
1001769	Selangor	Public	Urban	27	Female	2	0	Medical officer	NA	2.57143
1001769	Selangor	Public	Urban	33	Female	2	0	Medical officer	NA	2.57143
1001769	Selangor	Public	Urban	29	Female	2	0	Medical officer	NA	2.57143
1001769	Selangor	Public	Urban	37	Female	6	0	Medical officer	NA	2.57143
1001770	Selangor	Public	Urban	53	Female	18	0	Specialist	Family Medicine	2.57143
1001770	Selangor	Public	Urban	36	Female	5	0	Medical officer	NA	2.57143
1001770	Selangor	Public	Urban	31	Female	5	0	Medical officer	NA	2.57143
1001770	Selangor	Public	Urban	34	Female	5	0	Medical officer	NA	2.57143
1001770	Selangor	Public	Urban	29	Female	1	4	Medical officer	NA	2.57143
1001770	Selangor	Public	Urban	28	Female	1	0	Medical officer	NA	2.57143
1001770	Selangor	Public	Urban	27	Female	2	0	Medical officer	NA	2.57143
1001773	Selangor	Public	Urban	29	Female	1	10	Medical officer	NA	2.57143
1001773	Selangor	Public	Urban	42	Female	11	0	Specialist	Family Medicine	2.57143
1001773	Selangor	Public	Urban	27	Female	1	0	Medical officer	NA	2.57143
1001773	Selangor	Public	Urban	28	Female	1	6	Medical officer	NA	2.57143
1001774	Selangor	Public	Rural	29	Male	3	0	Medical officer	NA	2.57143
1001775	Selangor	Public	Urban	34	Male	6	0	Medical officer	NA	2.57143
1001775	Selangor	Public	Urban	26	Female	0	2	Medical officer	NA	2.57143
1001778	Selangor	Public	Rural	38	Female	13	0	Specialist	Family Medicine	2.57143
1001778	Selangor	Public	Rural	31	Female	2	6	Medical officer	NA	2.57143
1001778	Selangor	Public	Rural	28	Female	2	0	Medical officer	NA	2.57143
1001778	Selangor	Public	Rural	49	Female	13	0	Medical officer	NA	2.57143
1001778	Selangor	Public	Rural	26	Female	1	0	Medical officer	NA	2.57143
1001778	Selangor	Public	Rural	25	Female	0	3	Medical officer	NA	2.57143
1001778	Selangor	Public	Rural	28	Female	0	1	Medical officer	NA	2.57143
1001779	Selangor	Public	Rural	32	Female	9	0	Medical officer	NA	2.57143
1001779	Selangor	Public	Rural	30	Female	5	11	Medical officer	NA	2.57143
1001779	Selangor	Public	Rural	30	Female	4	5	Medical officer	NA	2.57143
1001779	Selangor	Public	Rural	49	Female	23	9	Specialist	Family Medicine	2.57143
1001779	Selangor	Public	Rural	45	Male	18	6	Specialist	MPH	2.57143
1001779	Selangor	Public	Rural	35	Female	10	11	Medical officer	NA	2.57143
1001779	Selangor	Public	Rural	37	Female	2	3	Medical officer	NA	2.57143
1001779	Selangor	Public	Rural	31	Female	3	6	Medical officer	NA	2.57143
1001780	Selangor	Public	Urban	33	Female	5	10	Medical officer	NA	2.57143
1001780	Selangor	Public	Urban	28	Female	1	0	Medical officer	NA	2.57143
1001780	Selangor	Public	Urban	27	Female	2	0	Medical officer	NA	2.57143
1001780	Selangor	Public	Urban	33	Female	1	0	Medical officer	NA	2.57143
1001780	Selangor	Public	Urban	26	Female	2	0	Medical officer	NA	2.57143
1001785	Selangor	Public	Urban	48	Female	7	0	Specialist	Family Medicine	2.57143
1001785	Selangor	Public	Urban	39	Female	2	0	Medical officer	NA	2.57143
1001785	Selangor	Public	Urban	29	Female	2	0	Medical officer	NA	2.57143
1001785	Selangor	Public	Urban	31	Female	2	0	Medical officer	NA	2.57143
1001785	Selangor	Public	Urban	31	Female	3	0	Medical officer	NA	2.57143
1001785	Selangor	Public	Urban	36	Female	3	0	Medical officer	NA	2.57143
1001787	Terengganu	Public	Rural	38	Female	5	8	Specialist	Family Medicine	2.53333
1001787	Terengganu	Public	Rural	26	Female	1	1	Medical officer	NA	2.53333
1001788	Terengganu	Public	Rural	26	Male	0	6	Medical officer	NA	2.53333
1001794	Terengganu	Public	Rural	41	Male	13	0	Specialist	Family Medicine	2.53333
1001794	Terengganu	Public	Rural	27	Male	0	4	Medical officer	NA	2.53333
1001797	Terengganu	Public	Rural	28	Female	1	2	Medical officer	NA	2.53333
1001798	Terengganu	Public	Rural	30	Female	0	3	Medical officer	NA	2.53333
1001799	Terengganu	Public	Rural	42	Female	10	0	Specialist	Family Medicine	2.53333
1001799	Terengganu	Public	Rural	27	Female	2	0	Medical officer	NA	2.53333
1001799	Terengganu	Public	Rural	29	Female	3	0	Medical officer	NA	2.53333
1001801	Terengganu	Public	Rural	29	Male	1	0	Medical officer	NA	2.53333
1001801	Terengganu	Public	Rural	42	Female	7	0	Specialist	Family Medicine	2.53333
1001808	Terengganu	Public	Urban	29	Female	2	0	Medical officer	NA	2.53333
1001808	Terengganu	Public	Urban	49	Male	0	3	Medical officer	NA	2.53333
1001812	Terengganu	Public	Urban	28	Female	2	0	Medical officer	NA	2.53333
1001812	Terengganu	Public	Urban	46	Female	12	0	Specialist	Family Medicine	2.53333
1001812	Terengganu	Public	Urban	29	Female	0	2	Medical officer	NA	2.53333
1001812	Terengganu	Public	Urban	27	Male	0	2	Medical officer	NA	2.53333
1001812	Terengganu	Public	Urban	29	Female	1	0	Medical officer	NA	2.53333
1001816	Terengganu	Public	Urban	39	Male	7	5	Specialist	Family Medicine	2.53333
1001816	Terengganu	Public	Urban	38	Male	3	5	Medical officer	NA	2.53333
1001816	Terengganu	Public	Urban	28	Male	2	1	Medical officer	NA	2.53333
1001816	Terengganu	Public	Urban	29	Female	1	1	Medical officer	NA	2.53333
1001819	Terengganu	Public	Rural	46	Female	15	0	Specialist	Family Medicine	2.53333
1001819	Terengganu	Public	Rural	26	Female	0	9	Medical officer	NA	2.53333
1001831	WP Kuala Lumpur	Public	Urban	31	Female	3	0	Medical officer	NA	2.6
1001831	WP Kuala Lumpur	Public	Urban	60	Female	15	0	Medical officer	NA	2.6
1001831	WP Kuala Lumpur	Public	Urban	47	Female	10	0	Medical officer	NA	2.6
1001831	WP Kuala Lumpur	Public	Urban	37	Female	10	0	Medical officer	NA	2.6
1001831	WP Kuala Lumpur	Public	Urban	39	Female	13	0	Specialist	Family Medicine	2.6
1001835	WP Kuala Lumpur	Public	Urban	41	Female	9	2	Medical officer	NA	2.6
1001835	WP Kuala Lumpur	Public	Urban	36	Female	2	5	Specialist	Family Medicine	2.6
1001835	WP Kuala Lumpur	Public	Urban	27	Female	0	1	Medical officer	NA	2.6
1001835	WP Kuala Lumpur	Public	Urban	46	Male	4	0	Medical officer	NA	2.6
1001835	WP Kuala Lumpur	Public	Urban	27	Male	0	3	Medical officer	NA	2.6
1001835	WP Kuala Lumpur	Public	Urban	28	Male	1	0	Medical officer	NA	2.6
1001836	WP Kuala Lumpur	Public	Urban	40	Female	5	0	Specialist	Family Medicine	2.6
1001836	WP Kuala Lumpur	Public	Urban	39	Male	4	0	Medical officer	NA	2.6
1001836	WP Kuala Lumpur	Public	Urban	33	Female	2	0	Medical officer	NA	2.6
1001836	WP Kuala Lumpur	Public	Urban	29	Male	1	0	Medical officer	NA	2.6
1001841	WP Kuala Lumpur	Public	Urban	44	Female	12	0	Medical officer	NA	2.6
1001841	WP Kuala Lumpur	Public	Urban	59	Male	3	4	Specialist	MPH	2.6
1001841	WP Kuala Lumpur	Public	Urban	30	Female	5	0	Medical officer	NA	2.6
1001841	WP Kuala Lumpur	Public	Urban	28	Female	1	0	Medical officer	NA	2.6
1001842	WP Kuala Lumpur	Public	Urban	36	Female	2	0	Medical officer	NA	2.6
1001842	WP Kuala Lumpur	Public	Urban	49	Female	8	0	Medical officer	NA	2.6
1001842	WP Kuala Lumpur	Public	Urban	33	Female	3	0	Medical officer	NA	2.6
1001842	WP Kuala Lumpur	Public	Urban	34	Female	1	0	Medical officer	NA	2.6
1001842	WP Kuala Lumpur	Public	Urban	29	Female	3	0	Medical officer	NA	2.6
1001877	Selangor	Private	Urban	39	Male	10	5	Medical officer	NA	7.58896
1001877	Selangor	Private	Urban	39	Male	10	6	Medical officer	NA	7.58896
1001896	WP Kuala Lumpur	Private	Urban	50	Male	16	0	Medical officer	NA	7.45614
1002049	WP Kuala Lumpur	Private	Urban	52	Female	0	0	Medical officer	NA	7.45614
1002066	Selangor	Private	Urban	58	Male	26	6	Medical officer	NA	7.58896
1002066	Selangor	Private	Urban	40	Male	14	9	Medical officer	NA	7.58896
1002066	Selangor	Private	Urban	41	Male	12	0	Medical officer	NA	7.58896
1002066	Selangor	Private	Urban	44	Female	14	0	Medical officer	NA	7.58896
1002066	Selangor	Private	Urban	53	Female	17	0	Medical officer	NA	7.58896
1002066	Selangor	Private	Urban	45	Female	4	0	Medical officer	NA	7.58896
1002088	Selangor	Private	Urban	65	Male	28	0	Medical officer	NA	7.58896
1002104	Selangor	Private	Urban	38	Male	9	2	Medical officer	NA	7.58896
1002351	Johor	Private	Urban	40	Female	7	0	Medical officer	NA	8.1831
1002380	Johor	Private	Urban	63	Male	26	0	Medical officer	NA	8.1831
1002392	Johor	Private	Urban	41	Female	17	0	Medical officer	NA	8.1831
1002402	Johor	Private	Urban	35	Male	8	1	Medical officer	NA	8.1831
1002405	Johor	Private	Urban	41	Female	11	0	Medical officer	NA	8.1831
1002405	Johor	Private	Urban	40	Male	11	0	Medical officer	NA	8.1831
1002458	Johor	Private	Urban	47	Female	20	0	Medical officer	NA	8.1831
1002484	WP Kuala Lumpur	Private	Urban	63	Female	31	0	Specialist	Others	7.45614
1002484	WP Kuala Lumpur	Private	Urban	50	Male	23	0	Specialist	Family Medicine	7.45614
1002484	WP Kuala Lumpur	Private	Urban	66	Female	35	0	Medical officer	NA	7.45614
1002484	WP Kuala Lumpur	Private	Urban	53	Female	22	0	Medical officer	NA	7.45614
1002484	WP Kuala Lumpur	Private	Urban	32	Male	1	0	Medical officer	NA	7.45614
1002521	WP Kuala Lumpur	Private	Urban	66	Male	31	0	Medical officer	NA	7.45614
1002539	WP Kuala Lumpur	Private	Urban	52	Female	13	0	Medical officer	NA	7.45614
1002547	WP Kuala Lumpur	Private	Urban	61	Female	26	0	Medical officer	NA	7.45614
1002579	WP Kuala Lumpur	Private	Urban	59	Male	31	0	Medical officer	NA	7.45614
1002579	WP Kuala Lumpur	Private	Urban	63	Male	32	0	Medical officer	NA	7.45614
1002585	WP Kuala Lumpur	Private	Urban	53	Male	23	0	Medical officer	NA	7.45614
1002596	Kedah	Private	Urban	43	Male	10	0	Medical officer	NA	7.48571
1002596	Kedah	Private	Urban	38	Male	10	0	Medical officer	NA	7.48571
1002613	Kedah	Private	Rural	48	Female	22	0	Medical officer	NA	7.48571
1002616	Kedah	Private	Urban	53	Male	28	0	Medical officer	NA	7.48571
1002616	Kedah	Private	Urban	52	Female	28	0	Medical officer	NA	7.48571
1002662	Kedah	Private	Urban	39	Male	4	0	Medical officer	NA	7.48571
1002669	Kedah	Private	Urban	54	Male	21	0	Medical officer	NA	7.48571
1002687	Kedah	Private	Urban	47	Male	16	0	Medical officer	NA	7.48571
1002687	Kedah	Private	Urban	47	Female	16	0	Medical officer	NA	7.48571
1002687	Kedah	Private	Urban	51	Male	16	0	Medical officer	NA	7.48571
1002687	Kedah	Private	Urban	49	Male	16	0	Medical officer	NA	7.48571
1002687	Kedah	Private	Urban	45	Female	14	0	Medical officer	NA	7.48571
1002687	Kedah	Private	Urban	51	Female	14	0	Medical officer	NA	7.48571
1002713	Kelantan	Private	Rural	52	Male	21	0	Medical officer	NA	7.5
1002758	Kelantan	Private	Urban	43	Male	9	0	Medical officer	NA	7.5
1002765	Kelantan	Private	Rural	35	Female	5	0	Medical officer	NA	7.5
1002787	Melaka	Private	Urban	65	Male	33	0	Medical officer	NA	6.7619
1002796	Melaka	Private	Urban	46	Male	15	0	Medical officer	NA	6.7619
1002802	Melaka	Private	Urban	67	Male	33	0	Medical officer	NA	6.7619
1002809	Melaka	Private	Urban	45	Male	10	0	Medical officer	NA	6.7619
1002823	Negeri Sembilan	Private	Urban	66	Female	40	0	Medical officer	NA	7.42308
1002833	Negeri Sembilan	Private	Rural	52	Male	23	11	Medical officer	NA	7.42308
1002850	Pahang	Private	Urban	43	Female	13	0	Medical officer	NA	7.15385
1002856	Pahang	Private	Urban	61	Male	28	0	Medical officer	NA	7.15385
1002870	Pahang	Private	Urban	50	Male	21	0	Medical officer	NA	7.15385
1002870	Pahang	Private	Urban	51	Male	21	0	Medical officer	NA	7.15385
1002870	Pahang	Private	Urban	41	Male	10	0	Medical officer	NA	7.15385
1002903	Pulau Pinang	Private	Urban	55	Male	31	0	Medical officer	NA	7.89362
1002906	Pulau Pinang	Private	Urban	62	Female	28	0	Medical officer	NA	7.89362
1002906	Pulau Pinang	Private	Urban	64	Male	28	0	Medical officer	NA	7.89362
1002922	Pulau Pinang	Private	Rural	59	Male	20	0	Medical officer	NA	7.89362
1002923	Pulau Pinang	Private	Urban	36	Male	8	0	Medical officer	NA	7.89362
1002923	Pulau Pinang	Private	Urban	58	Male	30	0	Medical officer	NA	7.89362
1002923	Pulau Pinang	Private	Urban	41	Female	13	0	Medical officer	NA	7.89362
1002923	Pulau Pinang	Private	Urban	58	Male	30	0	Medical officer	NA	7.89362
1002923	Pulau Pinang	Private	Urban	46	Male	13	0	Medical officer	NA	7.89362
1002940	Pulau Pinang	Private	Urban	53	Male	20	0	Medical officer	NA	7.89362
1002940	Pulau Pinang	Private	Urban	30	Male	5	0	Medical officer	NA	7.89362
1002942	Pulau Pinang	Private	Urban	38	Male	6	0	Medical officer	NA	7.89362
1002951	Pulau Pinang	Private	Urban	61	Male	32	0	Medical officer	NA	7.89362
1003005	Perak	Private	Urban	59	Male	18	0	Medical officer	NA	7.35484
1003020	Perak	Private	Urban	43	Female	16	0	Medical officer	NA	7.35484
1003033	Perak	Private	Urban	48	Male	10	0	Medical officer	NA	7.35484
1003035	Perak	Private	Rural	69	Male	38	0	Medical officer	NA	7.35484
1003051	Perak	Private	Urban	57	Female	23	0	Specialist	Family Medicine	7.35484
1003051	Perak	Private	Urban	60	Male	0	0	Specialist	Others	7.35484
1003065	Perak	Private	Urban	64	Female	36	0	Medical officer	NA	7.35484
1003065	Perak	Private	Urban	64	Male	36	0	Medical officer	NA	7.35484
1003071	Perak	Private	Urban	45	Female	17	1	Medical officer	NA	7.35484
1003101	Perak	Private	Urban	56	Male	27	0	Medical officer	NA	7.35484
1003110	Perak	Private	Urban	66	Male	30	0	Medical officer	NA	7.35484
1003121	Perak	Private	Urban	71	Male	44	0	Medical officer	NA	7.35484
1003135	Perak	Private	Urban	52	Male	17	0	Medical officer	NA	7.35484
1003135	Perak	Private	Urban	36	Female	17	0	Medical officer	NA	7.35484
1003140	Perak	Private	Urban	48	Male	18	0	Medical officer	NA	7.35484
1003140	Perak	Private	Urban	49	Male	16	0	Medical officer	NA	7.35484
1003157	Perak	Private	Urban	43	Male	10	0	Medical officer	NA	7.35484
1003157	Perak	Private	Urban	43	Male	10	0	Medical officer	NA	7.35484
1003165	Perak	Private	Urban	40	Male	11	0	Specialist	Family Medicine	7.35484
1003188	Sabah	Private	Urban	67	Male	38	0	Medical officer	NA	8
1003209	Sabah	Private	Urban	53	Male	27	0	Medical officer	NA	8
1003209	Sabah	Private	Urban	38	Male	13	0	Medical officer	NA	8
1003211	Sabah	Private	Urban	55	Male	26	0	Medical officer	NA	8
1003243	Sarawak	Private	Urban	66	Male	36	1	Medical officer	NA	7.33333
1003265	Sarawak	Private	Urban	52	Female	25	0	Medical officer	NA	7.33333
1003288	Sarawak	Private	Urban	45	Male	12	0	Medical officer	NA	7.33333
1003349	Selangor	Private	Urban	65	Male	30	0	Medical officer	NA	7.58896
1003404	Selangor	Private	Urban	55	Male	28	0	Medical officer	NA	7.58896
1003426	Selangor	Private	Urban	56	Male	16	0	Medical officer	NA	7.58896
1003511	Terengganu	Private	Urban	45	Male	16	0	Medical officer	NA	8.28571
1003511	Terengganu	Private	Urban	45	Female	16	0	Medical officer	NA	8.28571
1003515	Terengganu	Private	Urban	48	Male	17	0	Medical officer	NA	8.28571
1003515	Terengganu	Private	Urban	49	Male	17	0	Medical officer	NA	8.28571
1003515	Terengganu	Private	Urban	47	Male	16	0	Medical officer	NA	8.28571
1003543	Terengganu	Private	Urban	42	Female	14	0	Medical officer	NA	8.28571
1003562	WP Kuala Lumpur	Private	Urban	63	Male	28	0	Medical officer	NA	7.45614
1003566	WP Kuala Lumpur	Private	Urban	57	Female	26	0	Medical officer	NA	7.45614
1003569	WP Kuala Lumpur	Private	Urban	50	Female	18	0	Medical officer	NA	7.45614
1003569	WP Kuala Lumpur	Private	Urban	53	Male	30	0	Medical officer	NA	7.45614
1003601	WP Kuala Lumpur	Private	Urban	43	Male	18	0	Medical officer	NA	7.45614
1003681	Johor	Private	Urban	68	Male	43	0	Medical officer	NA	8.1831
1003694	Johor	Private	Urban	41	Male	11	0	Medical officer	NA	8.1831
1003694	Johor	Private	Urban	40	Female	10	0	Medical officer	NA	8.1831
1003715	Johor	Private	Rural	66	Male	40	0	Medical officer	NA	8.1831
1003723	Johor	Private	Urban	47	Male	16	0	Medical officer	NA	8.1831
1003743	Johor	Private	Urban	71	Female	36	0	Medical officer	NA	8.1831
1003753	Johor	Private	Urban	54	Male	22	0	Medical officer	NA	8.1831
1003777	Johor	Private	Urban	60	Male	30	0	Medical officer	NA	8.1831
1003780	Johor	Private	Urban	45	Male	14	0	Medical officer	NA	8.1831
1003780	Johor	Private	Urban	46	Female	17	8	Medical officer	NA	8.1831
1003824	Johor	Private	Urban	48	Male	16	0	Medical officer	NA	8.1831
1003831	Johor	Private	Urban	49	Female	22	0	Medical officer	NA	8.1831
1003885	Johor	Private	Urban	46	Male	11	0	Medical officer	NA	8.1831
1003885	Johor	Private	Urban	37	Male	0	0	Medical officer	NA	8.1831
1003889	Johor	Private	Urban	69	Male	30	0	Specialist	Family Medicine	8.1831
1003903	Johor	Private	Urban	59	Male	30	7	Medical officer	NA	8.1831
1003935	Johor	Private	Urban	51	Male	20	0	Medical officer	NA	8.1831
1003943	Johor	Private	Urban	53	Male	28	0	Medical officer	NA	8.1831
1004005	Johor	Private	Rural	46	Male	15	11	Medical officer	NA	8.1831
1004010	Johor	Private	Urban	41	Female	10	4	Medical officer	NA	8.1831
1004022	Johor	Private	Urban	49	Female	17	0	Medical officer	NA	8.1831
1004068	Kedah	Private	Urban	54	Male	15	4	Medical officer	NA	7.48571
1004068	Kedah	Private	Urban	27	Female	3	0	Medical officer	NA	7.48571
1004078	Kedah	Private	Urban	68	Male	35	0	Medical officer	NA	7.48571
1004095	Kedah	Private	Urban	54	Male	24	0	Medical officer	NA	7.48571
1004098	Kedah	Private	Urban	48	Male	6	0	Specialist	Others	7.48571
1004105	Kedah	Private	Urban	47	Female	21	0	Medical officer	NA	7.48571
1004118	Kedah	Private	Urban	64	Male	28	7	Medical officer	NA	7.48571
1004142	Kedah	Private	Urban	40	Male	11	0	Medical officer	NA	7.48571
1004148	Kelantan	Private	Urban	63	Male	30	0	Medical officer	NA	7.5
1004160	Kelantan	Private	Urban	55	Female	26	0	Medical officer	NA	7.5
1004162	Kelantan	Private	Urban	64	Male	33	7	Specialist	Family Medicine	7.5
1004178	Kelantan	Private	Urban	56	Male	26	0	Medical officer	NA	7.5
1004193	WP Kuala Lumpur	Private	Urban	43	Male	18	0	Medical officer	NA	7.45614
1004193	WP Kuala Lumpur	Private	Urban	42	Male	18	0	Medical officer	NA	7.45614
1004193	WP Kuala Lumpur	Private	Urban	42	Male	18	0	Medical officer	NA	7.45614
1004193	WP Kuala Lumpur	Private	Urban	42	Male	0	0	Medical officer	NA	7.45614
1004210	WP Kuala Lumpur	Private	Urban	53	Female	28	0	Medical officer	NA	7.45614
1004233	WP Kuala Lumpur	Private	Urban	62	Male	30	0	Medical officer	NA	7.45614
1004233	WP Kuala Lumpur	Private	Urban	52	Female	23	0	Medical officer	NA	7.45614
1004233	WP Kuala Lumpur	Private	Urban	60	Female	30	0	Medical officer	NA	7.45614
1004236	WP Kuala Lumpur	Private	Urban	64	Male	28	0	Medical officer	NA	7.45614
1004236	WP Kuala Lumpur	Private	Urban	31	Male	1	0	Medical officer	NA	7.45614
1004275	WP Kuala Lumpur	Private	Urban	40	Female	15	0	Medical officer	NA	7.45614
1004352	WP Kuala Lumpur	Private	Urban	64	Male	25	0	Medical officer	NA	7.45614
1004352	WP Kuala Lumpur	Private	Urban	60	Female	24	0	Medical officer	NA	7.45614
1004359	WP Kuala Lumpur	Private	Urban	57	Male	29	0	Medical officer	NA	7.45614
1004359	WP Kuala Lumpur	Private	Urban	62	Male	31	0	Medical officer	NA	7.45614
1004413	WP Kuala Lumpur	Private	Urban	47	Female	17	0	Medical officer	NA	7.45614
1004413	WP Kuala Lumpur	Private	Urban	27	Female	2	0	Medical officer	NA	7.45614
1004413	WP Kuala Lumpur	Private	Urban	26	Female	2	0	Medical officer	NA	7.45614
1004423	WP Kuala Lumpur	Private	Urban	56	Female	13	0	Medical officer	NA	7.45614
1004440	WP Kuala Lumpur	Private	Urban	61	Male	29	0	Medical officer	NA	7.45614
1004503	WP Kuala Lumpur	Private	Urban	52	Female	16	0	Medical officer	NA	7.45614
1004545	WP Kuala Lumpur	Private	Urban	40	Male	10	6	Medical officer	NA	7.45614
1004571	Melaka	Private	Urban	50	Male	17	0	Medical officer	NA	6.7619
1004571	Melaka	Private	Urban	49	Female	16	0	Medical officer	NA	6.7619
1004574	Melaka	Private	Urban	56	Male	27	0	Medical officer	NA	6.7619
1004586	Melaka	Private	Urban	44	Female	12	0	Medical officer	NA	6.7619
1004645	Melaka	Private	Urban	40	Female	5	0	Medical officer	NA	6.7619
1004645	Melaka	Private	Urban	64	Female	15	0	Medical officer	NA	6.7619
1004645	Melaka	Private	Urban	59	Male	15	0	Medical officer	NA	6.7619
1004692	Negeri Sembilan	Private	Urban	63	Male	38	0	Medical officer	NA	7.42308
1004692	Negeri Sembilan	Private	Urban	28	Male	4	0	Medical officer	NA	7.42308
1004696	Negeri Sembilan	Private	Urban	44	Female	12	0	Medical officer	NA	7.42308
1004742	Negeri Sembilan	Private	Rural	57	Male	27	0	Medical officer	NA	7.42308
1004763	Negeri Sembilan	Private	Rural	45	Male	14	0	Medical officer	NA	7.42308
1004777	Negeri Sembilan	Private	Rural	49	Male	35	0	Medical officer	NA	7.42308
1004789	Negeri Sembilan	Private	Urban	66	Male	30	0	Medical officer	NA	7.42308
1004823	Pahang	Private	Rural	60	Male	26	0	Medical officer	NA	7.15385
1004834	Pahang	Private	Urban	40	Male	8	0	Medical officer	NA	7.15385
1004885	Pahang	Private	Urban	49	Male	15	0	Medical officer	NA	7.15385
1004885	Pahang	Private	Urban	42	Female	12	0	Medical officer	NA	7.15385
1004885	Pahang	Private	Urban	40	Male	8	0	Medical officer	NA	7.15385
1004885	Pahang	Private	Urban	38	Female	10	0	Medical officer	NA	7.15385
1004885	Pahang	Private	Urban	31	Female	4	0	Medical officer	NA	7.15385
1004885	Pahang	Private	Urban	48	Female	9	0	Medical officer	NA	7.15385
1004886	Pahang	Private	Urban	42	Female	10	0	Medical officer	NA	7.15385
1004886	Pahang	Private	Urban	31	Female	4	0	Medical officer	NA	7.15385
1004886	Pahang	Private	Urban	38	Female	10	0	Medical officer	NA	7.15385
1004886	Pahang	Private	Urban	48	Female	8	0	Medical officer	NA	7.15385
1004886	Pahang	Private	Urban	49	Male	10	0	Medical officer	NA	7.15385
1004886	Pahang	Private	Urban	40	Male	8	0	Medical officer	NA	7.15385
1004899	Pahang	Private	Urban	59	Male	25	0	Medical officer	NA	7.15385
1004900	Pahang	Private	Urban	49	Male	19	3	Medical officer	NA	7.15385
1004905	Pahang	Private	Urban	61	Male	17	0	Medical officer	NA	7.15385
1004905	Pahang	Private	Urban	52	Female	16	0	Medical officer	NA	7.15385
1004925	Perak	Private	Urban	47	Female	22	0	Medical officer	NA	7.35484
1004925	Perak	Private	Urban	49	Female	22	0	Medical officer	NA	7.35484
1004927	Perak	Private	Urban	63	Male	28	0	Medical officer	NA	7.35484
1004962	Perak	Private	Urban	61	Male	32	0	Medical officer	NA	7.35484
1004999	Perak	Private	Urban	41	Male	15	0	Medical officer	NA	7.35484
1004999	Perak	Private	Urban	50	Female	17	0	Medical officer	NA	7.35484
1005094	Perak	Private	Urban	61	Male	26	0	Medical officer	NA	7.35484
1005094	Perak	Private	Urban	61	Male	25	0	Medical officer	NA	7.35484
1005094	Perak	Private	Urban	64	Male	25	0	Medical officer	NA	7.35484
1005094	Perak	Private	Urban	61	Female	25	0	Medical officer	NA	7.35484
1005099	Perak	Private	Urban	74	Male	35	0	Medical officer	NA	7.35484
1005100	Perak	Private	Urban	66	Male	37	0	Medical officer	NA	7.35484
1005100	Perak	Private	Urban	66	Male	31	0	Medical officer	NA	7.35484
1005100	Perak	Private	Urban	61	Female	37	0	Medical officer	NA	7.35484
1005120	Perlis	Private	Urban	53	Female	30	0	Medical officer	NA	6.5
1005120	Perlis	Private	Urban	54	Male	30	0	Medical officer	NA	6.5
1005189	Pulau Pinang	Private	Urban	62	Male	34	0	Medical officer	NA	7.89362
1005192	Pulau Pinang	Private	Urban	55	Male	25	0	Medical officer	NA	7.89362
1005192	Pulau Pinang	Private	Urban	54	Female	25	0	Medical officer	NA	7.89362
1005202	Pulau Pinang	Private	Urban	46	Female	21	0	Medical officer	NA	7.89362
1005212	Pulau Pinang	Private	Urban	40	Male	8	0	Medical officer	NA	7.89362
1005222	Pulau Pinang	Private	Urban	50	Male	23	0	Medical officer	NA	7.89362
1005242	Pulau Pinang	Private	Urban	50	Male	14	0	Medical officer	NA	7.89362
1005265	Pulau Pinang	Private	Urban	55	Male	20	0	Medical officer	NA	7.89362
1005269	Pulau Pinang	Private	Urban	61	Male	32	0	Medical officer	NA	7.89362
1005269	Pulau Pinang	Private	Urban	58	Male	25	0	Medical officer	NA	7.89362
1005276	Pulau Pinang	Private	Urban	54	Male	25	0	Medical officer	NA	7.89362
1005278	Pulau Pinang	Private	Urban	69	Male	37	0	Medical officer	NA	7.89362
1005280	Pulau Pinang	Private	Urban	62	Male	30	0	Medical officer	NA	7.89362
1005299	Pulau Pinang	Private	Urban	45	Female	13	0	Medical officer	NA	7.89362
1005306	Pulau Pinang	Private	Urban	49	Male	18	0	Medical officer	NA	7.89362
1005306	Pulau Pinang	Private	Urban	58	Male	22	0	Medical officer	NA	7.89362
1005350	Sabah	Private	Urban	33	Male	2	0	Medical officer	NA	8
1005371	Sabah	Private	Urban	55	Male	28	0	Medical officer	NA	8
1005398	Sabah	Private	Urban	38	Male	8	0	Medical officer	NA	8
1005398	Sabah	Private	Urban	42	Male	10	0	Medical officer	NA	8
1005407	Sabah	Private	Urban	45	Male	15	0	Medical officer	NA	8
1005407	Sabah	Private	Urban	45	Male	14	0	Medical officer	NA	8
1005407	Sabah	Private	Urban	46	Male	15	0	Medical officer	NA	8
1005407	Sabah	Private	Urban	45	Female	13	0	Medical officer	NA	8
1005407	Sabah	Private	Urban	37	Male	7	0	Medical officer	NA	8
1005421	Sabah	Private	Urban	63	Male	32	5	Medical officer	NA	8
1005421	Sabah	Private	Urban	62	Male	31	5	Medical officer	NA	8
1005444	Sabah	Private	Urban	50	Male	18	7	Medical officer	NA	8
1005455	Sabah	Private	Urban	40	Female	10	0	Medical officer	NA	8
1005459	Sabah	Private	Urban	37	Male	8	0	Medical officer	NA	8
1005459	Sabah	Private	Urban	51	Male	13	0	Medical officer	NA	8
1005480	Sabah	Private	Urban	43	Male	14	0	Medical officer	NA	8
1005504	Sabah	Private	Urban	59	Female	32	0	Medical officer	NA	8
1005510	Sabah	Private	Urban	56	Male	30	0	Medical officer	NA	8
1005510	Sabah	Private	Urban	60	Female	33	0	Medical officer	NA	8
1005510	Sabah	Private	Urban	43	Male	18	0	Medical officer	NA	8
1005519	Sabah	Private	Urban	57	Female	25	0	Medical officer	NA	8
1005519	Sabah	Private	Urban	61	Male	27	0	Medical officer	NA	8
1005553	Sarawak	Private	Urban	61	Male	30	0	Medical officer	NA	7.33333
1005575	Sarawak	Private	Urban	53	Female	24	0	Medical officer	NA	7.33333
1005591	Selangor	Private	Urban	46	Female	14	0	Medical officer	NA	7.58896
1005593	Selangor	Private	Urban	52	Male	26	6	Medical officer	NA	7.58896
1005593	Selangor	Private	Urban	64	Male	24	0	Medical officer	NA	7.58896
1005593	Selangor	Private	Urban	53	Male	25	6	Medical officer	NA	7.58896
1005602	Selangor	Private	Urban	60	Male	30	8	Medical officer	NA	7.58896
1005606	Selangor	Private	Urban	56	Female	29	0	Medical officer	NA	7.58896
1005623	Selangor	Private	Urban	50	Female	18	0	Medical officer	NA	7.58896
1005649	Selangor	Private	Urban	49	Female	23	0	Medical officer	NA	7.58896
1005683	Selangor	Private	Urban	55	Male	30	6	Medical officer	NA	7.58896
1005684	Selangor	Private	Urban	57	Male	20	0	Medical officer	NA	7.58896
1005702	Selangor	Private	Urban	65	Male	35	0	Medical officer	NA	7.58896
1005707	Selangor	Private	Rural	43	Male	13	0	Medical officer	NA	7.58896
1005707	Selangor	Private	Rural	33	Male	0	0	Medical officer	NA	7.58896
1005729	Selangor	Private	Urban	38	Female	7	0	Medical officer	NA	7.58896
1005729	Selangor	Private	Urban	39	Male	6	0	Specialist	Others	7.58896
1005729	Selangor	Private	Urban	39	Female	5	0	Medical officer	NA	7.58896
1005778	Selangor	Private	Urban	62	Male	27	8	Medical officer	NA	7.58896
1005810	Selangor	Private	Urban	57	Male	22	0	Medical officer	NA	7.58896
1005810	Selangor	Private	Urban	31	Male	3	6	Medical officer	NA	7.58896
1005818	Selangor	Private	Urban	55	Male	22	0	Specialist	Family Medicine	7.58896
1005818	Selangor	Private	Urban	67	Male	11	0	Specialist	Family Medicine	7.58896
1005818	Selangor	Private	Urban	46	Male	17	3	Specialist	Family Medicine	7.58896
1005873	Selangor	Private	Urban	75	Male	28	0	Specialist	Others	7.58896
1005873	Selangor	Private	Urban	64	Female	28	0	Medical officer	NA	7.58896
1005889	Selangor	Private	Urban	40	Female	15	0	Medical officer	NA	7.58896
1005930	Selangor	Private	Urban	51	Male	20	0	Medical officer	NA	7.58896
1005930	Selangor	Private	Urban	59	Male	25	0	Medical officer	NA	7.58896
1005941	Selangor	Private	Urban	47	Female	6	0	Specialist	MPH	7.58896
1005998	Selangor	Private	Urban	63	Male	16	0	Medical officer	NA	7.58896
1006014	Selangor	Private	Urban	42	Female	18	0	Medical officer	NA	7.58896
1006018	Selangor	Private	Urban	57	Male	27	0	Medical officer	NA	7.58896
1006050	Selangor	Private	Urban	31	Male	3	0	Medical officer	NA	7.58896
1006054	Selangor	Private	Urban	42	Male	16	0	Medical officer	NA	7.58896
1006054	Selangor	Private	Urban	42	Male	16	0	Medical officer	NA	7.58896
1006067	Selangor	Private	Urban	38	Female	15	0	Medical officer	NA	7.58896
1006067	Selangor	Private	Urban	41	Male	18	0	Specialist	Family Medicine	7.58896
1006092	Selangor	Private	Urban	62	Male	25	0	Medical officer	NA	7.58896
1006095	Selangor	Private	Urban	47	Female	18	6	Medical officer	NA	7.58896
1006095	Selangor	Private	Urban	49	Male	2	0	Specialist	Others	7.58896
1006109	Selangor	Private	Urban	64	Male	23	0	Medical officer	NA	7.58896
1006109	Selangor	Private	Urban	31	Male	1	0	Medical officer	NA	7.58896
1006142	Selangor	Private	Urban	63	Female	20	0	Medical officer	NA	7.58896
1006156	Selangor	Private	Urban	68	Male	41	0	Medical officer	NA	7.58896
1006166	Selangor	Private	Urban	42	Male	1	7	Medical officer	NA	7.58896
1006166	Selangor	Private	Urban	46	Male	13	0	Medical officer	NA	7.58896
1006212	Selangor	Private	Urban	41	Female	13	0	Medical officer	NA	7.58896
1006212	Selangor	Private	Urban	35	Female	8	0	Medical officer	NA	7.58896
1006212	Selangor	Private	Urban	59	Male	30	0	Medical officer	NA	7.58896
1006214	Selangor	Private	Urban	54	Female	30	0	Medical officer	NA	7.58896
1006223	Selangor	Private	Rural	53	Male	20	0	Medical officer	NA	7.58896
1006234	Selangor	Private	Urban	64	Male	16	0	Medical officer	NA	7.58896
1006272	Terengganu	Private	Urban	56	Male	31	0	Specialist	MPH	8.28571
1006286	Terengganu	Private	Urban	62	Male	30	2	Medical officer	NA	8.28571
1006294	Terengganu	Private	Urban	50	Male	20	0	Medical officer	NA	8.28571
1006366	Pahang	Public	Rural	32	Male	0	2	Medical officer	NA	2.56
1006461	Pulau Pinang	Private	Urban	63	Female	26	0	Medical officer	NA	7.89362
1006461	Pulau Pinang	Private	Urban	65	Male	30	0	Medical officer	NA	7.89362
1006836	WP Kuala Lumpur	Private	Urban	58	Male	25	0	Specialist	Others	7.45614
1008851	Sarawak	Public	Urban	31	Male	2	0	Medical officer	NA	2.57333
1008851	Sarawak	Public	Urban	30	Female	3	0	Medical officer	NA	2.57333
1008990	Sarawak	Public	Urban	37	Female	1	0	Medical officer	NA	2.57333
1008990	Sarawak	Public	Urban	28	Female	2	0	Medical officer	NA	2.57333
1008990	Sarawak	Public	Urban	51	Male	0	6	Medical officer	NA	2.57333
1008990	Sarawak	Public	Urban	46	Female	2	0	Medical officer	NA	2.57333
1008993	Sarawak	Public	Urban	38	Female	7	2	Medical officer	NA	2.57333
1008993	Sarawak	Public	Urban	38	Female	3	0	Specialist	Family Medicine	2.57333
1008993	Sarawak	Public	Urban	31	Female	3	0	Medical officer	NA	2.57333
1008993	Sarawak	Public	Urban	28	Female	1	0	Medical officer	NA	2.57333
1008993	Sarawak	Public	Urban	28	Male	0	10	Medical officer	NA	2.57333
1008993	Sarawak	Public	Urban	28	Male	0	3	Medical officer	NA	2.57333
1008995	Sarawak	Public	Urban	34	Female	2	0	Medical officer	NA	2.57333
1008995	Sarawak	Public	Urban	28	Female	3	0	Medical officer	NA	2.57333
1009769	Pulau Pinang	Private	Urban	54	Male	22	0	Medical officer	NA	7.89362
1009785	Terengganu	Public	Rural	35	Female	11	0	Medical officer	NA	2.53333
1009787	Terengganu	Public	Urban	40	Female	7	0	Medical officer	NA	2.53333
1009796	WP Kuala Lumpur	Private	Urban	38	Male	5	0	Medical officer	NA	7.45614
1009796	WP Kuala Lumpur	Private	Urban	34	Female	5	0	Medical officer	NA	7.45614
1010350	Perlis	Private	Urban	57	Male	30	0	Medical officer	NA	6.5
1010385	Sarawak	Private	Rural	57	Male	30	6	Medical officer	NA	7.33333
1012448	WP Kuala Lumpur	Private	Urban	55	Female	11	0	Medical officer	NA	7.45614
1012515	WP Kuala Lumpur	Private	Urban	40	Male	8	0	Medical officer	NA	7.45614
1012648	WP Kuala Lumpur	Private	Urban	36	Female	3	0	Medical officer	NA	7.45614
1012693	WP Kuala Lumpur	Private	Urban	54	Male	26	0	Medical officer	NA	7.45614
1012814	Kedah	Private	Urban	54	Male	19	2	Medical officer	NA	7.48571
1012845	Kedah	Private	Urban	35	Female	10	0	Medical officer	NA	7.48571
1012845	Kedah	Private	Urban	48	Female	20	0	Medical officer	NA	7.48571
1012858	Kedah	Private	Urban	54	Male	20	0	Medical officer	NA	7.48571
1012870	Kedah	Private	Urban	75	Male	43	0	Medical officer	NA	7.48571
1012878	Kedah	Private	Rural	42	Male	12	0	Medical officer	NA	7.48571
1012878	Kedah	Private	Rural	46	Male	14	0	Medical officer	NA	7.48571
1012878	Kedah	Private	Rural	47	Male	15	0	Medical officer	NA	7.48571
1012934	Pahang	Private	Urban	38	Female	5	4	Medical officer	NA	7.15385
1012939	Pahang	Private	Urban	36	Male	2	0	Medical officer	NA	7.15385
1012965	Pahang	Private	Urban	60	Male	18	0	Medical officer	NA	7.15385
1012970	Pahang	Private	Rural	42	Male	12	0	Medical officer	NA	7.15385
1013003	Pahang	Private	Urban	60	Male	26	0	Medical officer	NA	7.15385
1013021	Perlis	Private	Rural	34	Female	7	0	Medical officer	NA	6.5
1013030	Terengganu	Private	Urban	35	Female	7	8	Medical officer	NA	8.28571
1013097	Kelantan	Private	Urban	62	Male	28	3	Medical officer	NA	7.5
1013107	Kelantan	Private	Urban	50	Female	23	0	Medical officer	NA	7.5
1013114	Kelantan	Private	Rural	36	Female	1	7	Medical officer	NA	7.5
1013115	Kelantan	Private	Urban	36	Male	8	5	Medical officer	NA	7.5
1013116	Kelantan	Private	Rural	44	Female	18	0	Medical officer	NA	7.5
1013142	Kelantan	Private	Urban	39	Male	0	0	Medical officer	NA	7.5
1013156	Kelantan	Private	Urban	31	Female	5	0	Medical officer	NA	7.5
1013222	Johor	Private	Urban	39	Female	10	0	Medical officer	NA	8.1831
1013234	Johor	Private	Rural	47	Male	5	8	Medical officer	NA	8.1831
1013267	Johor	Private	Rural	40	Male	8	10	Medical officer	NA	8.1831
1013272	Johor	Private	Urban	43	Male	6	1	Medical officer	NA	8.1831
1013278	Johor	Private	Urban	35	Male	6	0	Medical officer	NA	8.1831
1013344	Johor	Private	Urban	42	Female	20	0	Specialist	Family Medicine	8.1831
1013361	Johor	Private	Urban	39	Male	9	11	Medical officer	NA	8.1831
1013372	Johor	Private	Urban	64	Male	36	0	Medical officer	NA	8.1831
1013374	Johor	Private	Urban	60	Male	30	0	Medical officer	NA	8.1831
1013422	Johor	Private	Rural	37	Male	0	11	Medical officer	NA	8.1831
1013552	Perak	Private	Urban	49	Male	18	0	Medical officer	NA	7.35484
1013561	Perak	Private	Rural	40	Male	10	0	Medical officer	NA	7.35484
1013623	Perak	Private	Rural	44	Male	7	0	Medical officer	NA	7.35484
1013632	Perak	Private	Urban	62	Male	30	0	Medical officer	NA	7.35484
1013632	Perak	Private	Urban	64	Female	30	0	Medical officer	NA	7.35484
1013649	Perak	Private	Urban	36	Male	7	2	Medical officer	NA	7.35484
1013649	Perak	Private	Urban	35	Male	7	2	Medical officer	NA	7.35484
1013682	Perak	Private	Urban	49	Male	20	6	Medical officer	NA	7.35484
1013699	Perak	Private	Urban	39	Male	6	0	Medical officer	NA	7.35484
1013727	Perak	Private	Urban	31	Male	3	0	Specialist	Family Medicine	7.35484
1013727	Perak	Private	Urban	31	Female	3	0	Specialist	Family Medicine	7.35484
1013761	Sarawak	Private	Urban	64	Male	33	0	Medical officer	NA	7.33333
1013771	Sarawak	Private	Urban	64	Male	35	0	Medical officer	NA	7.33333
1013815	Sarawak	Private	Urban	58	Male	26	0	Medical officer	NA	7.33333
1013882	Selangor	Private	Urban	44	Male	16	0	Medical officer	NA	7.58896
1013882	Selangor	Private	Urban	46	Male	15	0	Medical officer	NA	7.58896
1013912	Selangor	Private	Urban	53	Male	21	0	Medical officer	NA	7.58896
1013969	Selangor	Private	Rural	61	Male	5	8	Medical officer	NA	7.58896
1013992	Selangor	Private	Urban	42	Female	13	5	Medical officer	NA	7.58896
1013992	Selangor	Private	Urban	33	Female	3	3	Medical officer	NA	7.58896
1014078	Selangor	Private	Urban	49	Male	14	0	Medical officer	NA	7.58896
1014078	Selangor	Private	Urban	36	Female	5	0	Medical officer	NA	7.58896
1014078	Selangor	Private	Urban	40	Male	8	0	Medical officer	NA	7.58896
1014078	Selangor	Private	Urban	36	Male	10	0	Medical officer	NA	7.58896
1014104	Selangor	Private	Urban	50	Female	19	0	Medical officer	NA	7.58896
1014108	Selangor	Private	Urban	44	Male	13	0	Medical officer	NA	7.58896
1014149	Selangor	Private	Urban	42	Male	2	0	Medical officer	NA	7.58896
1014150	Selangor	Private	Urban	42	Female	12	8	Medical officer	NA	7.58896
1014150	Selangor	Private	Urban	43	Female	13	0	Medical officer	NA	7.58896
1014150	Selangor	Private	Urban	28	Female	3	0	Medical officer	NA	7.58896
1014160	Selangor	Private	Urban	36	Female	7	0	Medical officer	NA	7.58896
1014206	Selangor	Private	Urban	48	Male	15	0	Medical officer	NA	7.58896
1014208	Selangor	Private	Urban	64	Male	27	0	Medical officer	NA	7.58896
1014258	Selangor	Private	Urban	43	Female	14	0	Medical officer	NA	7.58896
1014322	Selangor	Private	Urban	59	Female	31	0	Medical officer	NA	7.58896
1014333	Selangor	Private	Urban	75	Male	26	0	Specialist	Others	7.58896
1014333	Selangor	Private	Urban	68	Male	28	0	Medical officer	NA	7.58896
1014333	Selangor	Private	Urban	64	Male	27	0	Medical officer	NA	7.58896
1014357	Selangor	Private	Urban	54	Male	24	0	Medical officer	NA	7.58896
1014479	Selangor	Private	Urban	44	Male	8	0	Medical officer	NA	7.58896
1014510	Selangor	Private	Urban	50	Male	19	0	Medical officer	NA	7.58896
1014510	Selangor	Private	Urban	37	Female	9	12	Medical officer	NA	7.58896
1014649	Selangor	Private	Urban	42	Female	8	0	Medical officer	NA	7.58896
1014838	Melaka	Private	Urban	36	Female	5	0	Medical officer	NA	6.7619
1014840	Melaka	Private	Urban	47	Female	15	0	Medical officer	NA	6.7619
1014841	Melaka	Private	Urban	46	Female	20	0	Medical officer	NA	6.7619
1014902	Melaka	Private	Urban	35	Male	5	0	Medical officer	NA	6.7619
1014934	Sabah	Private	Urban	29	Female	3	0	Medical officer	NA	8
1014942	Sabah	Private	Urban	38	Female	13	3	Specialist	Family Medicine	8
1015025	Sabah	Private	Urban	65	Male	18	0	Medical officer	NA	8
1015043	Sabah	Private	Rural	37	Male	11	0	Medical officer	NA	8
1015111	Negeri Sembilan	Private	Urban	61	Female	3	0	Medical officer	NA	7.42308
1015121	Negeri Sembilan	Private	Urban	33	Female	7	0	Medical officer	NA	7.42308
1015121	Negeri Sembilan	Private	Urban	34	Female	5	0	Medical officer	NA	7.42308
1015121	Negeri Sembilan	Private	Urban	49	Male	20	0	Specialist	Others	7.42308
1015152	Negeri Sembilan	Private	Rural	40	Male	12	8	Medical officer	NA	7.42308
1015161	Negeri Sembilan	Private	Rural	42	Male	4	0	Medical officer	NA	7.42308
1015233	Pulau Pinang	Private	Urban	39	Male	10	0	Medical officer	NA	7.89362
1015245	Pulau Pinang	Private	Urban	33	Female	4	3	Medical officer	NA	7.89362
1015277	Pulau Pinang	Private	Urban	43	Male	14	0	Medical officer	NA	7.89362
1015277	Pulau Pinang	Private	Urban	43	Male	10	0	Medical officer	NA	7.89362
1015386	Pulau Pinang	Private	Urban	35	Male	7	0	Medical officer	NA	7.89362
1015392	Pulau Pinang	Private	Urban	42	Male	11	0	Medical officer	NA	7.89362
1015424	Sabah	Private	Urban	48	Male	15	0	Medical officer	NA	8
1015444	Johor	Private	Urban	46	Female	16	0	Medical officer	NA	8.1831
1015452	Johor	Private	Rural	48	Male	21	0	Medical officer	NA	8.1831
1015452	Johor	Private	Rural	47	Female	12	0	Medical officer	NA	8.1831
1015454	Johor	Private	Urban	41	Male	13	1	Medical officer	NA	8.1831
1015459	Johor	Public	Urban	52	Male	20	0	Medical officer	NA	2.52941
1015459	Johor	Public	Urban	38	Female	9	0	Medical officer	NA	2.52941
1015459	Johor	Public	Urban	42	Female	0	0	Medical officer	NA	2.52941
1015459	Johor	Public	Urban	41	Female	18	0	Medical officer	NA	2.52941
1015459	Johor	Public	Urban	31	Male	0	0	Medical officer	NA	2.52941
1015459	Johor	Public	Urban	42	Female	11	0	Medical officer	NA	2.52941
1015459	Johor	Public	Urban	47	Female	18	0	Specialist	Family Medicine	2.52941
1015459	Johor	Public	Urban	28	Female	4	0	Medical officer	NA	2.52941
1015459	Johor	Public	Urban	28	Female	4	0	Medical officer	NA	2.52941
1015465	Negeri Sembilan	Public	Rural	43	Female	10	5	Specialist	Family Medicine	2.5625
1015465	Negeri Sembilan	Public	Rural	34	Male	10	0	Medical officer	NA	2.5625
1015465	Negeri Sembilan	Public	Rural	33	Female	10	0	Medical officer	NA	2.5625
1015465	Negeri Sembilan	Public	Rural	28	Male	1	0	Medical officer	NA	2.5625
1015465	Negeri Sembilan	Public	Rural	27	Female	1	0	Medical officer	NA	2.5625
1015465	Negeri Sembilan	Public	Rural	27	Female	1	0	Medical officer	NA	2.5625
1015465	Negeri Sembilan	Public	Rural	28	Female	1	0	Medical officer	NA	2.5625
1015465	Negeri Sembilan	Public	Rural	28	Female	1	0	Medical officer	NA	2.5625
1015465	Negeri Sembilan	Public	Rural	28	Male	1	0	Medical officer	NA	2.5625
1015465	Negeri Sembilan	Public	Rural	26	Female	1	0	Medical officer	NA	2.5625
1015466	Perak	Public	Urban	39	Female	2	0	Medical officer	NA	2.53571
1015466	Perak	Public	Urban	31	Male	0	1	Medical officer	NA	2.53571
1015469	Sabah	Public	Urban	32	Male	4	5	Medical officer	NA	2.56667
1015469	Sabah	Public	Urban	27	Male	1	4	Medical officer	NA	2.56667
1015469	Sabah	Public	Urban	27	Female	0	2	Medical officer	NA	2.56667
1015469	Sabah	Public	Urban	60	Male	13	6	Medical officer	NA	2.56667
1015469	Sabah	Public	Urban	30	Female	2	4	Medical officer	NA	2.56667
1015469	Sabah	Public	Urban	47	Female	8	6	Specialist	Family Medicine	2.56667
1015469	Sabah	Public	Urban	47	Male	0	3	Medical officer	NA	2.56667
1015535	Selangor	Public	Urban	28	Female	3	0	Medical officer	NA	2.57143
1015535	Selangor	Public	Urban	28	Female	2	0	Medical officer	NA	2.57143
1015535	Selangor	Public	Urban	29	Female	2	0	Medical officer	NA	2.57143
1015535	Selangor	Public	Urban	31	Male	2	0	Medical officer	NA	2.57143
1015542	Terengganu	Private	Urban	43	Male	6	0	Medical officer	NA	8.28571
1015553	WP Labuan	Private	Urban	48	Male	15	0	Medical officer	NA	2
1015555	WP Putrajaya	Private	Urban	39	Female	7	0	Medical officer	NA	4
1015555	WP Putrajaya	Private	Urban	28	Female	2	0	Medical officer	NA	4
1015555	WP Putrajaya	Private	Urban	37	Female	2	0	Medical officer	NA	4
1450024	Negeri Sembilan	Public	Urban	36	Female	10	3	Medical officer	NA	2.5625
1450024	Negeri Sembilan	Public	Urban	33	Male	4	0	Medical officer	NA	2.5625
1450024	Negeri Sembilan	Public	Urban	29	Female	4	10	Medical officer	NA	2.5625
1450026	Negeri Sembilan	Public	Urban	42	Female	6	0	Medical officer	NA	2.5625
1450026	Negeri Sembilan	Public	Urban	42	Female	17	0	Specialist	Family Medicine	2.5625
1450026	Negeri Sembilan	Public	Urban	49	Female	6	0	Medical officer	NA	2.5625
1450026	Negeri Sembilan	Public	Urban	31	Female	5	0	Medical officer	NA	2.5625
1450026	Negeri Sembilan	Public	Urban	30	Male	0	7	Medical officer	NA	2.5625
1450026	Negeri Sembilan	Public	Urban	27	Female	0	6	Medical officer	NA	2.5625
1450026	Negeri Sembilan	Public	Urban	37	Female	7	0	Medical officer	NA	2.5625
1450095	Pahang	Private	Urban	50	Male	21	6	Medical officer	NA	7.15385
1450095	Pahang	Private	Urban	49	Female	18	0	Medical officer	NA	7.15385
1450097	Pahang	Private	Urban	35	Female	3	0	Medical officer	NA	7.15385
1450098	Pahang	Private	Urban	36	Male	8	5	Medical officer	NA	7.15385
1450098	Pahang	Private	Urban	37	Male	7	0	Medical officer	NA	7.15385
1450101	Melaka	Private	Urban	45	Male	10	0	Medical officer	NA	6.7619
1450105	Johor	Private	Urban	64	Male	30	2	Specialist	Family Medicine	8.1831
1450128	WP Kuala Lumpur	Private	Urban	49	Male	19	3	Medical officer	NA	7.45614
1450132	WP Kuala Lumpur	Private	Urban	61	Male	10	0	Medical officer	NA	7.45614
1450141	WP Kuala Lumpur	Private	Urban	59	Male	30	0	Medical officer	NA	7.45614
1450141	WP Kuala Lumpur	Private	Urban	53	Female	24	0	Medical officer	NA	7.45614
1450141	WP Kuala Lumpur	Private	Urban	54	Male	29	0	Medical officer	NA	7.45614
1450141	WP Kuala Lumpur	Private	Urban	50	Female	24	0	Medical officer	NA	7.45614
1450154	WP Kuala Lumpur	Private	Urban	41	Male	6	3	Medical officer	NA	7.45614
1450160	WP Kuala Lumpur	Private	Urban	32	Male	5	0	Medical officer	NA	7.45614
1450251	Selangor	Private	Urban	65	Male	37	0	Medical officer	NA	7.58896
1450251	Selangor	Private	Urban	43	Male	7	0	Medical officer	NA	7.58896
1450263	Sabah	Private	Urban	42	Male	1	6	Medical officer	NA	8
2000051	WP Putrajaya	Public	Urban	35	Female	5	0	Medical officer	NA	2
2000051	WP Putrajaya	Public	Urban	34	Female	4	10	Medical officer	NA	2
